# Supplementary material for: A machine learning framework for classifying lipids in untargeted metabolomics using mass-to-charge ratios and retention times
Source: Metabolomics. 2025 Oct 18;21(6):151. doi: 10.1007/s11306-025-02343-y (PMC12535499; doi:10.1007/s11306-025-02343-y)
Supplement: Supplementary file 7 — Supplementary file7 (XLSX 61 KB) [file 11306_2025_2343_MOESM7_ESM.xlsx]

## Sheet: list of unique HMDB IDs present
hmdb	HMDB IDs present in pre-cleaned validation dataset	HMDB IDs present in clean discovery dataset	HMDB IDs present in clean validation dataset	average_molecular_weight	kegg_id	monisotopic_molecular_weight	name	pubchem_compound_id	secondary_accessions_accession	taxonomy_class	taxonomy_direct_parent	taxonomy_molecular_framework	taxonomy_sub_class	taxonomy_super_class
HMDB0000827	Yes	Yes	Yes	284.477	C01530	284.272	Stearic acid	5281	HMDB00827	Fatty Acyls	Long-chain fatty acids	Aliphatic acyclic compounds	Fatty acids and conjugates	Lipids and lipid-like molecules
HMDB0000289	Yes	Yes	Yes	168.11	C00366	168.028	Uric acid	1175	HMDB00289	Imidazopyrimidines	Xanthines	Aromatic heteropolycyclic compounds	Purines and purine derivatives	Organoheterocyclic compounds
HMDB0000251	Yes	Yes	Yes	125.147	C00245	125.015	Taurine	1123	HMDB00251	Organic sulfonic acids and derivatives	Organosulfonic acids	Aliphatic acyclic compounds	Organosulfonic acids and derivatives	Organic acids and derivatives
HMDB0000190	Yes	Yes	Yes	90.0779	C00186	90.0317	L-Lactic acid	107689	HMDB0003328||HMDB00190||HMDB0062492||HMDB03328||HMDB62492	Hydroxy acids and derivatives	Alpha hydroxy acids and derivatives	Aliphatic acyclic compounds	Alpha hydroxy acids and derivatives	Organic acids and derivatives
HMDB0000220	Yes	Yes	Yes	256.424	C00249	256.24	Palmitic acid	985	HMDB00220||HMDB0060083||HMDB60083	Fatty Acyls	Long-chain fatty acids	Aliphatic acyclic compounds	Fatty acids and conjugates	Lipids and lipid-like molecules
HMDB0000156	Yes	Yes	Yes	134.087	C00149	134.022	Malic acid	222656	HMDB0000744||HMDB00156||HMDB00744	Hydroxy acids and derivatives	Beta hydroxy acids and derivatives	Aliphatic acyclic compounds	Beta hydroxy acids and derivatives	Organic acids and derivatives
HMDB0000148	Yes	Yes	Yes	147.129	C00025	147.053	L-Glutamic acid	33032	HMDB00148	Carboxylic acids and derivatives	Glutamic acid and derivatives	Aliphatic acyclic compounds	Amino acids, peptides, and analogues	Organic acids and derivatives
HMDB0000847	Yes	Yes	Yes	158.238	C01601	158.131	Pelargonic acid	8158	HMDB00847	Fatty Acyls	Medium-chain fatty acids	Aliphatic acyclic compounds	Fatty acids and conjugates	Lipids and lipid-like molecules
HMDB0000292	Yes	Yes	Yes	152.111	C00385	152.033	Xanthine	1188	HMDB00292	Imidazopyrimidines	Xanthines	Aromatic heteropolycyclic compounds	Purines and purine derivatives	Organoheterocyclic compounds
HMDB0000230	Yes	Yes	Yes	309.27	C19910	309.106	N-Acetylneuraminic acid	445063	HMDB0000800||HMDB00230||HMDB00800	Organooxygen compounds	N-acylneuraminic acids	Aliphatic heteromonocyclic compounds	Carbohydrates and carbohydrate conjugates	Organic oxygen compounds
HMDB0000167	Yes	Yes	Yes	119.119	C00188	119.058	L-Threonine	6288	HMDB00167	Carboxylic acids and derivatives	L-alpha-amino acids	Aliphatic acyclic compounds	Amino acids, peptides, and analogues	Organic acids and derivatives
HMDB0000482	Yes	Yes	Yes	144.211	C06423	144.115	Caprylic acid	379	HMDB00482||HMDB0062511||HMDB62511	Fatty Acyls	Medium-chain fatty acids	Aliphatic acyclic compounds	Fatty acids and conjugates	Lipids and lipid-like molecules
HMDB0000892	NA	Yes	NA	102.132	C00803	102.068	Valeric acid	7991	HMDB00892	Fatty Acyls	Straight chain fatty acids	Aliphatic acyclic compounds	Fatty acids and conjugates	Lipids and lipid-like molecules
HMDB0002520	NA	Yes	NA	172.074	C02979	172.014	beta-Glycerophosphoric acid	2526	HMDB02520	Glycerophospholipids	Glycerophosphates	Aliphatic acyclic compounds	Glycerophosphates	Lipids and lipid-like molecules
HMDB0002080	Yes	Yes	Yes	282.468	NA	282.256	Petroselinic acid	11634	HMDB02080	Fatty Acyls	Long-chain fatty acids	Aliphatic acyclic compounds	Fatty acids and conjugates	Lipids and lipid-like molecules
HMDB0000673	Yes	Yes	Yes	280.445	C01595	280.24	Linoleic acid	5280450	HMDB00673	Fatty Acyls	Lineolic acids and derivatives	Aliphatic acyclic compounds	Lineolic acids and derivatives	Lipids and lipid-like molecules
HMDB0000191	Yes	Yes	Yes	133.103	C00049	133.038	L-Aspartic acid	5960	HMDB00191	Carboxylic acids and derivatives	Aspartic acid and derivatives	Aliphatic acyclic compounds	Amino acids, peptides, and analogues	Organic acids and derivatives
HMDB0000426	NA	Yes	NA	148.114	C00815	148.037	Citramalic acid	1081	HMDB00426	Fatty Acyls	Hydroxy fatty acids	Aliphatic acyclic compounds	Fatty acids and conjugates	Lipids and lipid-like molecules
HMDB0003229	Yes	Yes	Yes	254.408	C08362	254.225	Palmitoleic acid	445638	HMDB0060082||HMDB03229||HMDB60082	Fatty Acyls	Long-chain fatty acids	Aliphatic acyclic compounds	Fatty acids and conjugates	Lipids and lipid-like molecules
HMDB0000161	NA	Yes	NA	89.0932	C00041	89.0477	L-Alanine	5950	HMDB00161	Carboxylic acids and derivatives	Alanine and derivatives	Aliphatic acyclic compounds	Amino acids, peptides, and analogues	Organic acids and derivatives
HMDB0000666	Yes	Yes	Yes	130.185	C17714	130.099	Heptanoic acid	8094	HMDB00666	Fatty Acyls	Medium-chain fatty acids	Aliphatic acyclic compounds	Fatty acids and conjugates	Lipids and lipid-like molecules
HMDB0000641	Yes	Yes	Yes	146.144	C00064	146.069	L-Glutamine	5961	HMDB00641	Carboxylic acids and derivatives	L-alpha-amino acids	Aliphatic acyclic compounds	Amino acids, peptides, and analogues	Organic acids and derivatives
HMDB0000806	Yes	Yes	Yes	228.371	C06424	228.209	Myristic acid	11005	HMDB00806	Fatty Acyls	Long-chain fatty acids	Aliphatic acyclic compounds	Fatty acids and conjugates	Lipids and lipid-like molecules
HMDB0000812	Yes	Yes	Yes	175.139	C01042	175.048	N-Acetyl-L-aspartic acid	65065	HMDB00812	Carboxylic acids and derivatives	Aspartic acid and derivatives	Aliphatic acyclic compounds	Amino acids, peptides, and analogues	Organic acids and derivatives
HMDB0002092	Yes	Yes	Yes	130.099	C00490	130.027	Itaconic acid	811	HMDB02092	Fatty Acyls	Branched fatty acids	Aliphatic acyclic compounds	Fatty acids and conjugates	Lipids and lipid-like molecules
HMDB0000254	Yes	Yes	Yes	118.088	C00042	118.027	Succinic acid	1738118	HMDB00254	Carboxylic acids and derivatives	Dicarboxylic acids and derivatives	Aliphatic acyclic compounds	Dicarboxylic acids and derivatives	Organic acids and derivatives
HMDB0001043	Yes	Yes	Yes	304.467	C00219	304.24	Arachidonic acid	444899	HMDB0060102||HMDB01043||HMDB60102	Fatty Acyls	Long-chain fatty acids	Aliphatic acyclic compounds	Fatty acids and conjugates	Lipids and lipid-like molecules
HMDB0000511	Yes	Yes	Yes	172.265	C01571	172.146	Capric acid	2969	HMDB00511	Fatty Acyls	Medium-chain fatty acids	Aliphatic acyclic compounds	Fatty acids and conjugates	Lipids and lipid-like molecules
HMDB0000195	Yes	Yes	Yes	268.226	C00294	268.081	Inosine	6021	HMDB00195	Purine nucleosides	Purine nucleosides	Aromatic heteropolycyclic compounds	NA	Nucleosides, nucleotides, and analogues
HMDB0000157	Yes	Yes	Yes	136.112	C00262	136.039	Hypoxanthine	790	HMDB00157	Imidazopyrimidines	Hypoxanthines	Aromatic heteropolycyclic compounds	Purines and purine derivatives	Organoheterocyclic compounds
HMDB0000034	Yes	Yes	Yes	135.127	C00147	135.054	Adenine	190	HMDB00034	Imidazopyrimidines	6-aminopurines	Aromatic heteropolycyclic compounds	Purines and purine derivatives	Organoheterocyclic compounds
HMDB0000638	Yes	Yes	Yes	200.318	C02679	200.178	Dodecanoic acid	3893	HMDB00638	Fatty Acyls	Medium-chain fatty acids	Aliphatic acyclic compounds	Fatty acids and conjugates	Lipids and lipid-like molecules
HMDB0000300	Yes	Yes	Yes	112.087	C00106	112.027	Uracil	1174	HMDB00300	Diazines	Pyrimidones	Aromatic heteromonocyclic compounds	Pyrimidines and pyrimidine derivatives	Organoheterocyclic compounds
HMDB0000172	Yes	Yes	Yes	131.173	C00407	131.095	L-Isoleucine	6306	HMDB00172	Carboxylic acids and derivatives	Isoleucine and derivatives	Aliphatic acyclic compounds	Amino acids, peptides, and analogues	Organic acids and derivatives
HMDB0000176	Yes	Yes	Yes	116.072	C01384	116.011	Maleic acid	444266	HMDB00176	Carboxylic acids and derivatives	Dicarboxylic acids and derivatives	Aliphatic acyclic compounds	Dicarboxylic acids and derivatives	Organic acids and derivatives
HMDB0000045	Yes	Yes	Yes	347.221	C00020	347.063	Adenosine monophosphate	6083	HMDB00045	Purine nucleotides	Purine ribonucleoside monophosphates	Aromatic heteropolycyclic compounds	Purine ribonucleotides	Nucleosides, nucleotides, and analogues
HMDB0000462	Yes	Yes	Yes	158.115	C01551	158.044	Allantoin	204	HMDB00462	Azoles	Imidazoles	Aliphatic heteromonocyclic compounds	Imidazoles	Organoheterocyclic compounds
HMDB0002183	Yes	Yes	Yes	328.488	C06429	328.24	Docosahexaenoic acid	445580	HMDB0062579||HMDB02183||HMDB62579	Fatty Acyls	Very long-chain fatty acids	Aliphatic acyclic compounds	Fatty acids and conjugates	Lipids and lipid-like molecules
HMDB0000064	Yes	Yes	Yes	131.133	C00300	131.069	Creatine	586	HMDB00064	Carboxylic acids and derivatives	Alpha amino acids and derivatives	Aliphatic acyclic compounds	Amino acids, peptides, and analogues	Organic acids and derivatives
HMDB0000858	Yes	Yes	Yes	146.141	NA	146.058	Monomethyl glutaric acid	73917	HMDB00858	Fatty Acyls	Fatty acid methyl esters	Aliphatic acyclic compounds	Fatty acid esters	Lipids and lipid-like molecules
HMDB0000210	Yes	Yes	Yes	219.235	C00864	219.111	Pantothenic acid	6613	HMDB00210||HMDB0062717||HMDB62717	Organooxygen compounds	Secondary alcohols	Aliphatic acyclic compounds	Alcohols and polyols	Organic oxygen compounds
HMDB0000310	Yes	Yes	Yes	116.115	NA	116.047	Methylacetoacetic acid	7757	HMDB00310	Keto acids and derivatives	Beta-keto acids and derivatives	Aliphatic acyclic compounds	Beta-keto acids and derivatives	Organic acids and derivatives
HMDB0000883	Yes	Yes	Yes	117.146	C00183	117.079	L-Valine	6287	HMDB0034366||HMDB00883||HMDB34366	Carboxylic acids and derivatives	Valine and derivatives	Aliphatic acyclic compounds	Amino acids, peptides, and analogues	Organic acids and derivatives
HMDB0000123	Yes	Yes	Yes	75.0666	C00037	75.032	Glycine	750	HMDB00123	Carboxylic acids and derivatives	Alpha amino acids	Aliphatic acyclic compounds	Amino acids, peptides, and analogues	Organic acids and derivatives
HMDB0000043	NA	Yes	NA	118.154	NA	118.087	Betaine	248	HMDB00043||HMDB0059606||HMDB59606	Carboxylic acids and derivatives	Alpha amino acids	Aliphatic acyclic compounds	Amino acids, peptides, and analogues	Organic acids and derivatives
HMDB0000267	Yes	Yes	Yes	129.114	C01879	129.043	Pyroglutamic acid	7405	HMDB0000805||HMDB00267||HMDB0060262||HMDB00805||HMDB60262	Carboxylic acids and derivatives	Alpha amino acids and derivatives	Aliphatic heteromonocyclic compounds	Amino acids, peptides, and analogues	Organic acids and derivatives
HMDB0000126	Yes	Yes	Yes	172.074	C00093	172.014	Glycerol 3-phosphate	439162	HMDB0002722||HMDB00126||HMDB02722	Glycerophospholipids	Glycerophosphates	Aliphatic acyclic compounds	Glycerophosphates	Lipids and lipid-like molecules
HMDB0000397	NA	Yes	NA	154.121	C00196	154.027	2-Pyrocatechuic acid	19	HMDB00397	Benzene and substituted derivatives	Salicylic acids	Aromatic homomonocyclic compounds	Benzoic acids and derivatives	Benzenoids
HMDB0000660	NA	Yes	NA	180.156	C02336	180.063	D-Fructose	439709	HMDB00660	Organooxygen compounds	C-glycosyl compounds	Aliphatic heteromonocyclic compounds	Carbohydrates and carbohydrate conjugates	Organic oxygen compounds
HMDB0000162	Yes	Yes	Yes	115.13	C00148	115.063	L-Proline	145742	HMDB00162	Carboxylic acids and derivatives	Proline and derivatives	Aliphatic heteromonocyclic compounds	Amino acids, peptides, and analogues	Organic acids and derivatives
HMDB0003073	Yes	Yes	Yes	278.43	C06426	278.225	gamma-Linolenic acid	5280933	HMDB03073	Fatty Acyls	Lineolic acids and derivatives	Aliphatic acyclic compounds	Lineolic acids and derivatives	Lipids and lipid-like molecules
HMDB0000159	Yes	Yes	Yes	165.189	C00079	165.079	L-Phenylalanine	6140	HMDB0000612||HMDB00159||HMDB00612	Carboxylic acids and derivatives	Phenylalanine and derivatives	Aromatic homomonocyclic compounds	Amino acids, peptides, and analogues	Organic acids and derivatives
HMDB0000625	Yes	Yes	Yes	196.155	C00257	196.058	Gluconic acid	10690	HMDB0003373||HMDB00625||HMDB03373	Organooxygen compounds	Sugar acids and derivatives	Aliphatic acyclic compounds	Carbohydrates and carbohydrate conjugates	Organic oxygen compounds
HMDB0000112	Yes	Yes	Yes	103.12	C00334	103.063	gamma-Aminobutyric acid	119	HMDB00112	Carboxylic acids and derivatives	Gamma amino acids and derivatives	Aliphatic acyclic compounds	Amino acids, peptides, and analogues	Organic acids and derivatives
HMDB0000107	Yes	Yes	Yes	182.172	C01697	182.079	Galactitol	11850	HMDB00107	Organooxygen compounds	Sugar alcohols	Aliphatic acyclic compounds	Carbohydrates and carbohydrate conjugates	Organic oxygen compounds
HMDB0002259	Yes	Yes	Yes	270.451	NA	270.256	Heptadecanoic acid	10465	HMDB02259	Fatty Acyls	Long-chain fatty acids	Aliphatic acyclic compounds	Fatty acids and conjugates	Lipids and lipid-like molecules
HMDB62779	NA	Yes	NA	NA	NA	NA	NA	NA	NA	NA	NA	NA	NA	NA
HMDB0000696	Yes	Yes	Yes	149.211	C00073	149.051	L-Methionine	6137	HMDB00696	Carboxylic acids and derivatives	Methionine and derivatives	Aliphatic acyclic compounds	Amino acids, peptides, and analogues	Organic acids and derivatives
HMDB0000355	Yes	Yes	Yes	162.141	C03761	162.053	3-Hydroxymethylglutaric acid	1662	HMDB00355||HMDB0059737||HMDB59737	Fatty Acyls	Hydroxy fatty acids	Aliphatic acyclic compounds	Fatty acids and conjugates	Lipids and lipid-like molecules
HMDB0000168	Yes	Yes	Yes	132.118	C00152	132.053	L-Asparagine	6267	HMDB00168	Carboxylic acids and derivatives	Asparagine and derivatives	Aliphatic acyclic compounds	Amino acids, peptides, and analogues	Organic acids and derivatives
HMDB0000491	Yes	Yes	Yes	130.142	C00671	130.063	3-Methyl-2-oxovaleric acid	439286	HMDB0001962||HMDB0002254||HMDB0003736||HMDB0004750||HMDB00491||HMDB01962||HMDB02254||HMDB03736||HMDB04750	Keto acids and derivatives	Short-chain keto acids and derivatives	Aliphatic acyclic compounds	Short-chain keto acids and derivatives	Organic acids and derivatives
HMDB0013609	Yes	Yes	Yes	204.225	C00525	204.09	D-Tryptophan	9060	HMDB13609	Indoles and derivatives	Indolyl carboxylic acids and derivatives	Aromatic heteropolycyclic compounds	Indolyl carboxylic acids and derivatives	Organoheterocyclic compounds
HMDB0000008	NA	Yes	NA	104.105	C05984	104.047	2-Hydroxybutyric acid	440864	HMDB00008	Hydroxy acids and derivatives	Alpha hydroxy acids and derivatives	Aliphatic acyclic compounds	Alpha hydroxy acids and derivatives	Organic acids and derivatives
HMDB0000158	Yes	Yes	Yes	181.189	C00082	181.074	L-Tyrosine	6057	HMDB0000647||HMDB00158||HMDB00647	Carboxylic acids and derivatives	Tyrosine and derivatives	Aromatic homomonocyclic compounds	Amino acids, peptides, and analogues	Organic acids and derivatives
HMDB0000622	Yes	Yes	Yes	132.115	NA	132.042	Ethylmalonic acid	11756	HMDB00622	Fatty Acyls	Branched fatty acids	Aliphatic acyclic compounds	Fatty acids and conjugates	Lipids and lipid-like molecules
HMDB0002925	Yes	Yes	Yes	306.483	C03242	306.256	Dihomo-gamma-linolenic acid	5280581	HMDB0006735||HMDB02925||HMDB06735	Fatty Acyls	Long-chain fatty acids	Aliphatic acyclic compounds	Fatty acids and conjugates	Lipids and lipid-like molecules
HMDB0000904	Yes	Yes	Yes	175.186	C00327	175.096	Citrulline	9750	HMDB00904	Carboxylic acids and derivatives	L-alpha-amino acids	Aliphatic acyclic compounds	Amino acids, peptides, and analogues	Organic acids and derivatives
HMDB0001138	Yes	Yes	Yes	189.166	C00624	189.064	N-Acetyl-L-glutamic acid	70914	HMDB01138	Carboxylic acids and derivatives	Glutamic acid and derivatives	Aliphatic acyclic compounds	Amino acids, peptides, and analogues	Organic acids and derivatives
HMDB0000288	Yes	Yes	Yes	324.181	C00105	324.036	Uridine 5'-monophosphate	6030	HMDB00288	Pyrimidine nucleotides	Pyrimidine ribonucleoside monophosphates	Aromatic heteromonocyclic compounds	Pyrimidine ribonucleotides	Nucleosides, nucleotides, and analogues
HMDB0006528	Yes	Yes	Yes	330.504	C16513	330.256	Docosapentaenoic acid (22n-3)	5497182	HMDB06528	Fatty Acyls	Very long-chain fatty acids	Aliphatic acyclic compounds	Fatty acids and conjugates	Lipids and lipid-like molecules
HMDB0000296	Yes	Yes	Yes	244.201	C00299	244.07	Uridine	6029	HMDB00296	Pyrimidine nucleosides	Pyrimidine nucleosides	Aromatic heteromonocyclic compounds	NA	Nucleosides, nucleotides, and analogues
HMDB0002226	Yes	Yes	Yes	332.52	C16527	332.272	Adrenic acid	5497181	HMDB0062580||HMDB02226||HMDB62580	Fatty Acyls	Very long-chain fatty acids	Aliphatic acyclic compounds	Fatty acids and conjugates	Lipids and lipid-like molecules
HMDB0000174	Yes	Yes	Yes	164.156	C01019	164.068	L-Fucose	439554	HMDB00174||HMDB0059624||HMDB59624	Organooxygen compounds	Hexoses	Aliphatic heteromonocyclic compounds	Carbohydrates and carbohydrate conjugates	Organic oxygen compounds
HMDB0000089	Yes	Yes	Yes	243.217	C00475	243.086	Cytidine	6175	HMDB00089	Pyrimidine nucleosides	Pyrimidine nucleosides	Aromatic heteromonocyclic compounds	NA	Nucleosides, nucleotides, and analogues
HMDB0000262	Yes	Yes	Yes	126.113	C00178	126.043	Thymine	1135	HMDB00262	Diazines	Hydroxypyrimidines	Aromatic heteromonocyclic compounds	Pyrimidines and pyrimidine derivatives	Organoheterocyclic compounds
HMDB0000194	Yes	Yes	Yes	240.259	C01262	240.122	Anserine	112072	HMDB00194	Peptidomimetics	Hybrid peptides	Aromatic heteromonocyclic compounds	Hybrid peptides	Organic acids and derivatives
HMDB0000224	Yes	Yes	Yes	141.063	C00346	141.019	O-Phosphoethanolamine	1015	HMDB0012279||HMDB00224||HMDB0060151||HMDB0060152||HMDB12279||HMDB60151||HMDB60152	Organic phosphoric acids and derivatives	Phosphoethanolamines	Aliphatic acyclic compounds	Phosphate esters	Organic acids and derivatives
HMDB0002212	Yes	Yes	NA	312.53	C06425	312.303	Arachidic acid	10467	HMDB02212	Fatty Acyls	Long-chain fatty acids	Aliphatic acyclic compounds	Fatty acids and conjugates	Lipids and lipid-like molecules
HMDB0000752	NA	Yes	NA	146.141	NA	146.058	Methylglutaric acid	12284	HMDB00752	Fatty Acyls	Methyl-branched fatty acids	Aliphatic acyclic compounds	Fatty acids and conjugates	Lipids and lipid-like molecules
HMDB0002329	NA	Yes	NA	90.0349	C00209	89.9953	Oxalic acid	971	HMDB02329	Carboxylic acids and derivatives	Dicarboxylic acids and derivatives	Aliphatic acyclic compounds	Dicarboxylic acids and derivatives	Organic acids and derivatives
HMDB0002757	Yes	Yes	Yes	169.156	C00506	169.004	Cysteic acid	25701	HMDB02757	Carboxylic acids and derivatives	Alpha amino acids	Aliphatic acyclic compounds	Amino acids, peptides, and analogues	Organic acids and derivatives
HMDB0001999	Yes	Yes	Yes	302.451	C06428	302.225	Eicosapentaenoic acid	446284	HMDB01999	Fatty Acyls	Long-chain fatty acids	Aliphatic acyclic compounds	Fatty acids and conjugates	Lipids and lipid-like molecules
HMDB0000208	NA	Yes	NA	146.098	C00026	146.022	Oxoglutaric acid	51	HMDB0002812||HMDB00208||HMDB0062781||HMDB02812||HMDB62781	Keto acids and derivatives	Gamma-keto acids and derivatives	Aliphatic acyclic compounds	Gamma-keto acids and derivatives	Organic acids and derivatives
HMDB0000857	Yes	Yes	Yes	160.168	C02656	160.074	Pimelic acid	385	HMDB00857	Fatty Acyls	Medium-chain fatty acids	Aliphatic acyclic compounds	Fatty acids and conjugates	Lipids and lipid-like molecules
HMDB0000646	NA	Yes	NA	150.13	C02479	150.053	L-Arabinose	439764	HMDB0000487||HMDB00487||HMDB0062088||HMDB00646||HMDB62088	Organooxygen compounds	Pentoses	Aliphatic heteromonocyclic compounds	Carbohydrates and carbohydrate conjugates	Organic oxygen compounds
HMDB0000125	Yes	Yes	Yes	307.323	C00051	307.084	Glutathione	124886	HMDB0001463||HMDB0006960||HMDB00125||HMDB01463||HMDB06960	Carboxylic acids and derivatives	Peptides	Aliphatic acyclic compounds	Amino acids, peptides, and analogues	Organic acids and derivatives
HMDB0005765	Yes	Yes	Yes	289.285	NA	289.127	Ophthalmic acid	7018721	HMDB05765	Carboxylic acids and derivatives	Oligopeptides	Aliphatic acyclic compounds	Amino acids, peptides, and analogues	Organic acids and derivatives
HMDB0000691	Yes	Yes	Yes	104.061	C04025	104.011	Malonic acid	867	HMDB00691	Carboxylic acids and derivatives	Dicarboxylic acids and derivatives	Aliphatic acyclic compounds	Dicarboxylic acids and derivatives	Organic acids and derivatives
HMDB0255145	Yes	Yes	Yes	103.077	NA	103.027	N-Formylglycine	NA	NA	Carboxylic acids and derivatives	N-formyl-alpha amino acids	Aliphatic acyclic compounds	Amino acids, peptides, and analogues	Organic acids and derivatives
HMDB0003337	Yes	Yes	Yes	612.631	C00127	612.152	Oxidized glutathione	65359	HMDB03337	Carboxylic acids and derivatives	Peptides	Aliphatic acyclic compounds	Amino acids, peptides, and analogues	Organic acids and derivatives
HMDB0000562	Yes	Yes	Yes	113.118	C00791	113.059	Creatinine	588	HMDB00562	Carboxylic acids and derivatives	Alpha amino acids and derivatives	Aliphatic heteromonocyclic compounds	Amino acids, peptides, and analogues	Organic acids and derivatives
HMDB0244272	Yes	Yes	Yes	188.267	C02774	188.141	10-Hydroxydecanoic acid	74300	NA	Hydroxy acids and derivatives	Medium-chain hydroxy acids and derivatives	Aliphatic acyclic compounds	Medium-chain hydroxy acids and derivatives	Organic acids and derivatives
HMDB0003070	NA	Yes	NA	174.151	C00493	174.053	Shikimic acid	8742	HMDB03070	Organooxygen compounds	Shikimic acids and derivatves	Aliphatic homomonocyclic compounds	Alcohols and polyols	Organic oxygen compounds
HMDB0001227	Yes	Yes	Yes	322.209	C00364	322.057	5-Thymidylic acid	9700	HMDB01227	Pyrimidine nucleotides	Pyrimidine 2'-deoxyribonucleoside monophosphates	Aromatic heteromonocyclic compounds	Pyrimidine deoxyribonucleotides	Nucleosides, nucleotides, and analogues
HMDB0000766	Yes	Yes	Yes	131.13	NA	131.058	N-Acetyl-L-alanine	88064	HMDB00766	Carboxylic acids and derivatives	N-acyl-L-alpha-amino acids	Aliphatic acyclic compounds	Amino acids, peptides, and analogues	Organic acids and derivatives
HMDB0000784	Yes	Yes	Yes	188.221	C08261	188.105	Azelaic acid	2266	HMDB00784	Fatty Acyls	Medium-chain fatty acids	Aliphatic acyclic compounds	Fatty acids and conjugates	Lipids and lipid-like molecules
HMDB0000050	Yes	Yes	Yes	267.241	C00212	267.097	Adenosine	60961	HMDB0004401||HMDB0004402||HMDB0004421||HMDB00050||HMDB04401||HMDB04402||HMDB04421	Purine nucleosides	Purine nucleosides	Aromatic heteropolycyclic compounds	NA	Nucleosides, nucleotides, and analogues
HMDB0029581	Yes	Yes	Yes	112.126	NA	112.052	(2E,4E)-2,4-Hexadienoic acid	643460	HMDB29581	Fatty Acyls	Medium-chain fatty acids	Aliphatic acyclic compounds	Fatty acids and conjugates	Lipids and lipid-like molecules
HMDB0000211	NA	Yes	NA	180.156	C00137	180.063	myo-Inositol	NA	HMDB0002256||HMDB00211||HMDB02256	Organooxygen compounds	Cyclohexanols	Aliphatic homomonocyclic compounds	Alcohols and polyols	Organic oxygen compounds
HMDB0001565	NA	Yes	NA	184.151	C00588	184.074	Phosphorylcholine	1014	HMDB0000284||HMDB00284||HMDB01565	Organonitrogen compounds	Phosphocholines	Aliphatic acyclic compounds	Quaternary ammonium salts	Organic nitrogen compounds
HMDB0003345	NA	Yes	NA	180.156	C00267	180.063	alpha-D-Glucose	79025	HMDB0061922||HMDB03345||HMDB61922	Organooxygen compounds	Hexoses	Aliphatic heteromonocyclic compounds	Carbohydrates and carbohydrate conjugates	Organic oxygen compounds
HMDB0006028	Yes	Yes	Yes	174.155	NA	174.064	N-Acetylasparagine	99715	HMDB06028	Carboxylic acids and derivatives	Asparagine and derivatives	Aliphatic acyclic compounds	Amino acids, peptides, and analogues	Organic acids and derivatives
HMDB0000133	Yes	Yes	Yes	283.241	C00387	283.092	Guanosine	6802	HMDB00133	Purine nucleosides	Purine nucleosides	Aromatic heteropolycyclic compounds	NA	Nucleosides, nucleotides, and analogues
HMDB0000226	Yes	Yes	Yes	156.096	C00295	156.017	Orotic acid	967	HMDB00226	Diazines	Pyrimidinecarboxylic acids	Aromatic heteromonocyclic compounds	Pyrimidines and pyrimidine derivatives	Organoheterocyclic compounds
HMDB0000299	Yes	Yes	Yes	284.226	C01762	284.076	Xanthosine	64959	HMDB00299	Purine nucleosides	Purine nucleosides	Aromatic heteropolycyclic compounds	NA	Nucleosides, nucleotides, and analogues
HMDB0036583	Yes	Yes	Yes	224.296	C11512	224.141	Methyl jasmonate	5367719	HMDB36583	Fatty Acyls	Jasmonic acids	Aliphatic homomonocyclic compounds	Lineolic acids and derivatives	Lipids and lipid-like molecules
HMDB0003072	Yes	Yes	Yes	192.167	C00296	192.063	Quinic acid	6508	HMDB03072	Organooxygen compounds	Quinic acids and derivatives	Aliphatic homomonocyclic compounds	Alcohols and polyols	Organic oxygen compounds
HMDB0000118	Yes	Yes	Yes	182.173	C05582	182.058	Homovanillic acid	1738	HMDB0004285||HMDB00118||HMDB04285	Phenols	Methoxyphenols	Aromatic homomonocyclic compounds	Methoxyphenols	Benzenoids
HMDB0002059	Yes	Yes	Yes	216.317	C08317	216.173	12-Hydroxydodecanoic acid	79034	HMDB02059	Hydroxy acids and derivatives	Medium-chain hydroxy acids and derivatives	Aliphatic acyclic compounds	Medium-chain hydroxy acids and derivatives	Organic acids and derivatives
HMDB0094701	Yes	Yes	Yes	157.167	NA	157.074	N-Acetylproline	66141	HMDB94701	Carboxylic acids and derivatives	Proline and derivatives	Aliphatic heteromonocyclic compounds	Amino acids, peptides, and analogues	Organic acids and derivatives
HMDB0000939	Yes	Yes	Yes	384.411	C00021	384.122	S-Adenosylhomocysteine	439155	HMDB00939	Lactones	Gamma butyrolactones	Aliphatic heteromonocyclic compounds	Gamma butyrolactones	Organoheterocyclic compounds
HMDB0000033	Yes	Yes	Yes	226.232	C00386	226.107	Carnosine	439224	HMDB00033	Peptidomimetics	Hybrid peptides	Aromatic heteromonocyclic compounds	Hybrid peptides	Organic acids and derivatives
HMDB0000119	NA	Yes	NA	74.0355	C00048	74.0004	Glyoxylic acid	760	HMDB00119	Carboxylic acids and derivatives	Carboxylic acids	Aliphatic acyclic compounds	Carboxylic acids	Organic acids and derivatives
HMDB0000139	Yes	Yes	Yes	106.077	C00258	106.027	Glyceric acid	439194	HMDB00139||HMDB0031818	Organooxygen compounds	Sugar acids and derivatives	Aliphatic acyclic compounds	Carbohydrates and carbohydrate conjugates	Organic oxygen compounds
HMDB0000731	NA	Yes	NA	201.221	C05824	200.977	Cysteine-S-sulfate	115015	HMDB00731	Carboxylic acids and derivatives	S-sulfo-L-cysteines	Aliphatic acyclic compounds	Amino acids, peptides, and analogues	Organic acids and derivatives
HMDB0240773	Yes	Yes	Yes	203.236	NA	203.116	DL-Acetylcarnitine	1	NA	Fatty Acyls	Acyl carnitines	Aliphatic acyclic compounds	Fatty acid esters	Lipids and lipid-like molecules
HMDB0001401	Yes	Yes	Yes	260.136	C00092	260.03	Glucose 6-phosphate	5958	HMDB0001549||HMDB0006793||HMDB01401||HMDB01549||HMDB06793	Organooxygen compounds	Hexose phosphates	Aliphatic heteromonocyclic compounds	Carbohydrates and carbohydrate conjugates	Organic oxygen compounds
HMDB0000893	Yes	Yes	Yes	174.194	C08278	174.089	Suberic acid	10457	HMDB0000837||HMDB00837||HMDB00893	Fatty Acyls	Medium-chain fatty acids	Aliphatic acyclic compounds	Fatty acids and conjugates	Lipids and lipid-like molecules
HMDB0000304	Yes	Yes	Yes	607.354	NA	607.082	Uridine diphosphate-N-acetylgalactosamine	1167	HMDB00304||HMDB0062760||HMDB62760	Pyrimidine nucleotides	Pyrimidine nucleotide sugars	Aromatic heteromonocyclic compounds	Pyrimidine nucleotide sugars	Nucleosides, nucleotides, and analogues
HMDB0062660	Yes	Yes	Yes	161.156	C01046	161.069	N-methyl-L-glutamic Acid	439377	HMDB62660	Carboxylic acids and derivatives	Glutamic acid and derivatives	Aliphatic acyclic compounds	Amino acids, peptides, and analogues	Organic acids and derivatives
HMDB0000175	Yes	Yes	Yes	348.206	C00130	348.047	Inosinic acid	8582	HMDB00175	Purine nucleotides	Purine ribonucleoside monophosphates	Aromatic heteropolycyclic compounds	Purine ribonucleotides	Nucleosides, nucleotides, and analogues
HMDB0001397	Yes	Yes	Yes	363.221	C00144	363.058	Guanosine monophosphate	6804	HMDB01397	Purine nucleotides	Purine ribonucleoside monophosphates	Aromatic heteropolycyclic compounds	Purine ribonucleotides	Nucleosides, nucleotides, and analogues
HMDB0003391	Yes	Yes	Yes	186.057	C00631	185.993	2-Phospho-D-glyceric acid	439278	HMDB03391	Organooxygen compounds	Sugar acids and derivatives	Aliphatic acyclic compounds	Carbohydrates and carbohydrate conjugates	Organic oxygen compounds
HMDB0001548	Yes	Yes	Yes	230.11	C03736	230.019	D-Ribose 5-phosphate	440101	HMDB01548	Organooxygen compounds	Pentose phosphates	Aliphatic heteromonocyclic compounds	Carbohydrates and carbohydrate conjugates	Organic oxygen compounds
HMDB0003349	Yes	Yes	Yes	158.112	C00337	158.033	L-Dihydroorotic acid	439216	HMDB03349	Carboxylic acids and derivatives	Alpha amino acids and derivatives	Aliphatic heteromonocyclic compounds	Amino acids, peptides, and analogues	Organic acids and derivatives
HMDB0000095	Yes	Yes	Yes	323.197	C00055	323.052	Cytidine monophosphate	6131	HMDB00095	Pyrimidine nucleotides	Pyrimidine ribonucleoside monophosphates	Aromatic heteromonocyclic compounds	Pyrimidine ribonucleotides	Nucleosides, nucleotides, and analogues
HMDB0000209	Yes	Yes	Yes	136.148	C07086	136.052	Phenylacetic acid	999	HMDB0001326||HMDB00209||HMDB01326	Benzene and substituted derivatives	Benzene and substituted derivatives	Aromatic homomonocyclic compounds	NA	Benzenoids
HMDB0000058	NA	Yes	Yes	329.206	C00575	329.053	Cyclic AMP	6076	HMDB00058	Purine nucleotides	3',5'-cyclic purine nucleotides	Aromatic heteropolycyclic compounds	Cyclic purine nucleotides	Nucleosides, nucleotides, and analogues
HMDB0000645	NA	Yes	NA	260.136	C00446	260.03	Galactose 1-phosphate	123912	HMDB0003359||HMDB0062705||HMDB00645||HMDB03359||HMDB62705	Organooxygen compounds	Monosaccharide phosphates	Aliphatic heteromonocyclic compounds	Carbohydrates and carbohydrate conjugates	Organic oxygen compounds
HMDB0000965	Yes	Yes	Yes	109.147	C00519	109.02	Hypotaurine	107812	HMDB00965	Sulfinic acids and derivatives	Sulfinic acids	Aliphatic acyclic compounds	Sulfinic acids	Organic acids and derivatives
HMDB0000517	NA	Yes	NA	174.201	C00062	174.112	L-Arginine	6322	HMDB00517	Carboxylic acids and derivatives	L-alpha-amino acids	Aliphatic acyclic compounds	Amino acids, peptides, and analogues	Organic acids and derivatives
HMDB0000975	Yes	Yes	Yes	342.296	C01083	342.116	Trehalose	7427	HMDB00975	Organooxygen compounds	O-glycosyl compounds	Aliphatic heteromonocyclic compounds	Carbohydrates and carbohydrate conjugates	Organic oxygen compounds
HMDB0000227	Yes	Yes	Yes	148.157	C00418	148.074	Mevalonic acid	439230	HMDB00227||HMDB0059629||HMDB59629	Fatty Acyls	Hydroxy fatty acids	Aliphatic acyclic compounds	Fatty acids and conjugates	Lipids and lipid-like molecules
HMDB0246173	Yes	Yes	Yes	194.183	NA	194.079	Methyl alpha-D-galactopyranoside	2108	NA	Organooxygen compounds	O-glycosyl compounds	Aliphatic heteromonocyclic compounds	Carbohydrates and carbohydrate conjugates	Organic oxygen compounds
HMDB0000225	Yes	Yes	Yes	160.125	C00322	160.037	Oxoadipic acid	71	HMDB00225	Keto acids and derivatives	Medium-chain keto acids and derivatives	Aliphatic acyclic compounds	Medium-chain keto acids and derivatives	Organic acids and derivatives
HMDB0000263	Yes	Yes	Yes	168.042	C00074	167.982	Phosphoenolpyruvic acid	1005	HMDB00263	Organic phosphoric acids and derivatives	Phosphate esters	Aliphatic acyclic compounds	Phosphate esters	Organic acids and derivatives
HMDB0000070	Yes	Yes	Yes	129.157	C00408	129.079	Pipecolic acid	849	HMDB00070	Carboxylic acids and derivatives	Alpha amino acids	Aliphatic heteromonocyclic compounds	Amino acids, peptides, and analogues	Organic acids and derivatives
HMDB0000286	Yes	Yes	Yes	566.302	C00029	566.055	Uridine diphosphate glucose	8629	HMDB00286||HMDB0060079||HMDB60079	Pyrimidine nucleotides	Pyrimidine nucleotide sugars	Aromatic heteromonocyclic compounds	Pyrimidine nucleotide sugars	Nucleosides, nucleotides, and analogues
HMDB0001341	Yes	Yes	Yes	427.201	C00008	427.029	ADP	6022	HMDB01341	Purine nucleotides	Purine ribonucleoside diphosphates	Aromatic heteropolycyclic compounds	Purine ribonucleotides	Nucleosides, nucleotides, and analogues
HMDB0000187	Yes	Yes	Yes	105.093	C00065	105.043	L-Serine	5951	HMDB0000589||HMDB00187||HMDB00589||HMDB0062263||HMDB62263	Carboxylic acids and derivatives	Serine and derivatives	Aliphatic acyclic compounds	Amino acids, peptides, and analogues	Organic acids and derivatives
HMDB0011745	Yes	Yes	Yes	191.248	C02712	191.062	N-Acetyl-L-methionine	448580	HMDB11745	Carboxylic acids and derivatives	Methionine and derivatives	Aliphatic acyclic compounds	Amino acids, peptides, and analogues	Organic acids and derivatives
HMDB0006355	NA	Yes	NA	176.124	C02670	176.032	D-Glucurono-6,3-lactone	2724333	HMDB06355	Furofurans	Isosorbides	Aliphatic heteropolycyclic compounds	Isosorbides	Organoheterocyclic compounds
HMDB0000192	NA	Yes	NA	240.3	C00491	240.024	L-Cystine	67678	HMDB00192	Carboxylic acids and derivatives	L-cysteine-S-conjugates	Aliphatic acyclic compounds	Amino acids, peptides, and analogues	Organic acids and derivatives
HMDB0000239	Yes	Yes	Yes	169.178	C00314	169.074	Pyridoxine	1054	HMDB0002075||HMDB00239||HMDB02075	Pyridines and derivatives	Pyridoxines	Aromatic heteromonocyclic compounds	Pyridoxines	Organoheterocyclic compounds
HMDB0000448	NA	Yes	NA	146.141	C06104	146.058	Adipic acid	196	HMDB0004862||HMDB00448||HMDB04862	Fatty Acyls	Medium-chain fatty acids	Aliphatic acyclic compounds	Fatty acids and conjugates	Lipids and lipid-like molecules
HMDB0000875	Yes	Yes	Yes	137.136	C01004	137.048	Trigonelline	5570	HMDB00875	NA	Alkaloids and derivatives	Aromatic heteromonocyclic compounds	NA	Alkaloids and derivatives
HMDB0000076	Yes	Yes	Yes	114.103	C00429	114.043	Dihydrouracil	649	HMDB00076	Diazines	Pyrimidones	Aliphatic heteromonocyclic compounds	Pyrimidines and pyrimidine derivatives	Organoheterocyclic compounds
HMDB0003911	NA	Yes	NA	103.12	C05145	103.063	3-Aminoisobutanoic acid	64956	HMDB0000485||HMDB00485||HMDB03911	Carboxylic acids and derivatives	Beta amino acids and derivatives	Aliphatic acyclic compounds	Amino acids, peptides, and analogues	Organic acids and derivatives
HMDB0000062	Yes	Yes	Yes	162.207	C00318	162.113	L-Carnitine	10917	HMDB0001467||HMDB00062||HMDB01467	Organonitrogen compounds	Carnitines	Aliphatic acyclic compounds	Quaternary ammonium salts	Organic nitrogen compounds
HMDB0036458	Yes	Yes	Yes	101.104	C01234	101.048	1-Aminocyclopropanecarboxylic acid	535	HMDB36458	Carboxylic acids and derivatives	Alpha amino acids	Aliphatic homomonocyclic compounds	Amino acids, peptides, and analogues	Organic acids and derivatives
HMDB0002994	NA	Yes	NA	122.12	C00503	122.058	Erythritol	222285	HMDB0094689||HMDB02994||HMDB94689	Organooxygen compounds	Sugar alcohols	Aliphatic acyclic compounds	Carbohydrates and carbohydrate conjugates	Organic oxygen compounds
HMDB0015687	Yes	Yes	Yes	137.136	NA	137.048	Salicylamide	5147	HMDB15687	Phenols	1-hydroxy-4-unsubstituted benzenoids	Aromatic homomonocyclic compounds	1-hydroxy-4-unsubstituted benzenoids	Benzenoids
HMDB0000012	Yes	Yes	Yes	228.202	C00526	228.075	Deoxyuridine	13712	HMDB00012	Pyrimidine nucleosides	Pyrimidine 2'-deoxyribonucleosides	Aromatic heteromonocyclic compounds	Pyrimidine 2'-deoxyribonucleosides	Nucleosides, nucleotides, and analogues
HMDB0000128	Yes	Yes	Yes	117.107	C00581	117.054	Guanidoacetic acid	763	HMDB00128	Carboxylic acids and derivatives	Alpha amino acids and derivatives	Aliphatic acyclic compounds	Amino acids, peptides, and analogues	Organic acids and derivatives
HMDB0000127	Yes	Yes	Yes	194.139	C00191	194.043	D-Glucuronic acid	444791	HMDB00127	Organooxygen compounds	Glucuronic acid derivatives	Aliphatic heteromonocyclic compounds	Carbohydrates and carbohydrate conjugates	Organic oxygen compounds
HMDB0001491	NA	Yes	NA	247.142	C00018	247.025	Pyridoxal 5'-phosphate	1051	HMDB01491	Pyridines and derivatives	Pyridoxals and derivatives	Aromatic heteromonocyclic compounds	Pyridine carboxaldehydes	Organoheterocyclic compounds
HMDB0000802	Yes	Yes	Yes	163.137	C00715	163.049	Pterin	73000	HMDB00802	Pteridines and derivatives	Pterins and derivatives	Aromatic heteropolycyclic compounds	Pterins and derivatives	Organoheterocyclic compounds
HMDB0260340	Yes	Yes	Yes	488.327	NA	488.107	Cytidine-5'-diphosphocholine	13013858	NA	Pyrimidine nucleotides	Pyrimidine ribonucleoside diphosphates	Aromatic heteromonocyclic compounds	Pyrimidine ribonucleotides	Nucleosides, nucleotides, and analogues
HMDB0000017	Yes	Yes	Yes	183.161	C00847	183.053	4-Pyridoxic acid	6723	HMDB00017	Pyridines and derivatives	Pyridinecarboxylic acids	Aromatic heteromonocyclic compounds	Pyridinecarboxylic acids and derivatives	Organoheterocyclic compounds
HMDB0000039	NA	Yes	NA	88.1051	C00246	88.0524	Butyric acid	264	HMDB00039	Fatty Acyls	Straight chain fatty acids	Aliphatic acyclic compounds	Fatty acids and conjugates	Lipids and lipid-like molecules
HMDB0003581	Yes	Yes	Yes	214.262	C01909	214.132	Dethiobiotin	445027	HMDB03581	Fatty Acyls	Medium-chain fatty acids	Aliphatic heteromonocyclic compounds	Fatty acids and conjugates	Lipids and lipid-like molecules
HMDB0000661	Yes	Yes	Yes	132.115	C00489	132.042	Glutaric acid	743	HMDB00661	Carboxylic acids and derivatives	Dicarboxylic acids and derivatives	Aliphatic acyclic compounds	Dicarboxylic acids and derivatives	Organic acids and derivatives
HMDB0000014	Yes	Yes	Yes	227.217	C00881	227.091	Deoxycytidine	13711	HMDB00014	Pyrimidine nucleosides	Pyrimidine 2'-deoxyribonucleosides	Aromatic heteromonocyclic compounds	Pyrimidine 2'-deoxyribonucleosides	Nucleosides, nucleotides, and analogues
HMDB0000500	Yes	Yes	Yes	138.122	C00156	138.032	4-Hydroxybenzoic acid	135	HMDB00500	Benzene and substituted derivatives	Hydroxybenzoic acid derivatives	Aromatic homomonocyclic compounds	Benzoic acids and derivatives	Benzenoids
HMDB0000682	Yes	Yes	Yes	213.21	NA	213.01	Indoxyl sulfate	10258	HMDB0003309||HMDB00682||HMDB03309	Organic sulfuric acids and derivatives	Arylsulfates	Aromatic heteropolycyclic compounds	Arylsulfates	Organic acids and derivatives
HMDB0011756	Yes	Yes	Yes	173.21	C02710	173.105	N-Acetylleucine	70912	HMDB11756	Carboxylic acids and derivatives	Leucine and derivatives	Aliphatic acyclic compounds	Amino acids, peptides, and analogues	Organic acids and derivatives
HMDB0000510	Yes	Yes	Yes	161.156	C00956	161.069	Aminoadipic acid	92136	HMDB00510	Carboxylic acids and derivatives	L-alpha-amino acids	Aliphatic acyclic compounds	Amino acids, peptides, and analogues	Organic acids and derivatives
HMDB0006547	Yes	Yes	Yes	276.414	C16300	276.209	Stearidonic acid	5312508	HMDB06547	Fatty Acyls	Lineolic acids and derivatives	Aliphatic acyclic compounds	Lineolic acids and derivatives	Lipids and lipid-like molecules
HMDB0011691	Yes	Yes	Yes	305.181	C00127	305.041	Cytidine 2',3'-cyclic phosphate	65359	HMDB11691	Carboxylic acids and derivatives	Peptides	Aliphatic acyclic compounds	Amino acids, peptides, and analogues	Organic acids and derivatives
HMDB0000684	Yes	Yes	Yes	208.214	C00328	208.085	L-Kynurenine	161166	HMDB0000183||HMDB00183||HMDB00684	Organooxygen compounds	Alkyl-phenylketones	Aromatic homomonocyclic compounds	Carbonyl compounds	Organic oxygen compounds
HMDB0003011	NA	Yes	NA	147.129	C00979	147.053	O-Acetylserine	99478	HMDB03011	Carboxylic acids and derivatives	L-alpha-amino acids	Aliphatic acyclic compounds	Amino acids, peptides, and analogues	Organic acids and derivatives
HMDB0242149	Yes	Yes	Yes	152.146	C00379	152.068	Xylitol	6912	NA	Organooxygen compounds	Sugar alcohols	Aliphatic acyclic compounds	Carbohydrates and carbohydrate conjugates	Organic oxygen compounds
HMDB0255052	Yes	Yes	Yes	246.266	NA	246.1	N-Acetyl-D-tryptophan	2002	NA	Carboxylic acids and derivatives	N-acyl-alpha amino acids	Aromatic heteropolycyclic compounds	Amino acids, peptides, and analogues	Organic acids and derivatives
HMDB0001161	Yes	Yes	Yes	145.2	C01181	145.11	4-Trimethylammoniobutanoic acid	725	HMDB0006831||HMDB01161||HMDB06831	Fatty Acyls	Straight chain fatty acids	Aliphatic acyclic compounds	Fatty acids and conjugates	Lipids and lipid-like molecules
HMDB0002368	Yes	Yes	NA	366.621	C08323	366.35	Nervonic acid	5281120	HMDB02368	Fatty Acyls	Very long-chain fatty acids	Aliphatic acyclic compounds	Fatty acids and conjugates	Lipids and lipid-like molecules
HMDB0002817	Yes	Yes	Yes	301.188	NA	301.056	N-Acetylglucosamine 6-phosphate	439219	HMDB02817	Organooxygen compounds	Acylaminosugars	Aliphatic heteromonocyclic compounds	Carbohydrates and carbohydrate conjugates	Organic oxygen compounds
HMDB0000512	Yes	Yes	Yes	207.226	C03519	207.09	N-Acetyl-L-phenylalanine	74839	HMDB00512	Carboxylic acids and derivatives	Phenylalanine and derivatives	Aromatic homomonocyclic compounds	Amino acids, peptides, and analogues	Organic acids and derivatives
HMDB0001852	Yes	Yes	Yes	300.442	C00777	300.209	all-trans-Retinoic acid	444795	HMDB01852	Prenol lipids	Retinoids	Aliphatic homomonocyclic compounds	Retinoids	Lipids and lipid-like molecules
HMDB0000205	Yes	Yes	Yes	164.158	C00166	164.047	Phenylpyruvic acid	997	HMDB0001237||HMDB00205||HMDB0031629||HMDB01237||HMDB31629	Benzene and substituted derivatives	Phenylpyruvic acid derivatives	Aromatic homomonocyclic compounds	Phenylpyruvic acid derivatives	Benzenoids
HMDB0000707	Yes	Yes	Yes	180.157	C01179	180.042	4-Hydroxyphenylpyruvic acid	979	HMDB00707	Benzene and substituted derivatives	Phenylpyruvic acid derivatives	Aromatic homomonocyclic compounds	Phenylpyruvic acid derivatives	Benzenoids
HMDB0033752	Yes	Yes	Yes	166.174	C01198	166.063	3-(2-Hydroxyphenyl)propanoic acid	873	HMDB33752	Phenylpropanoic acids	Phenylpropanoic acids	Aromatic homomonocyclic compounds	NA	Phenylpropanoids and polyketides
HMDB0032306	Yes	Yes	Yes	202.204	C04067	202.084	Diethyl oxalpropionate	97750	HMDB32306	Keto acids and derivatives	Beta-keto acids and derivatives	Aliphatic acyclic compounds	Beta-keto acids and derivatives	Organic acids and derivatives
HMDB0000714	Yes	Yes	Yes	179.173	C01586	179.058	Hippuric acid	464	HMDB0062583||HMDB00714||HMDB62583	Benzene and substituted derivatives	Hippuric acids	Aromatic homomonocyclic compounds	Benzoic acids and derivatives	Benzenoids
HMDB0001473	Yes	Yes	Yes	170.058	C00111	169.998	Dihydroxyacetone phosphate	668	HMDB0011735||HMDB01473||HMDB11735	Organooxygen compounds	Monosaccharide phosphates	Aliphatic acyclic compounds	Carbohydrates and carbohydrate conjugates	Organic oxygen compounds
HMDB0002068	Yes	Yes	NA	338.568	C08316	338.318	Erucic acid	5281116	HMDB02068	Fatty Acyls	Very long-chain fatty acids	Aliphatic acyclic compounds	Fatty acids and conjugates	Lipids and lipid-like molecules
HMDB0250793	NA	Yes	NA	180.156	NA	180.063	D-Psicose	3426	NA	Organooxygen compounds	Monosaccharides	Aliphatic heteromonocyclic compounds	Carbohydrates and carbohydrate conjugates	Organic oxygen compounds
HMDB0000197	Yes	Yes	Yes	175.184	C00954	175.063	Indoleacetic acid	802	HMDB00197	Indoles and derivatives	Indole-3-acetic acid derivatives	Aromatic heteropolycyclic compounds	Indolyl carboxylic acids and derivatives	Organoheterocyclic compounds
HMDB0000222	Yes	Yes	Yes	400.623	C02990	400.342	Palmitoylcarnitine	11953816	HMDB0000846||HMDB00222||HMDB00846	Fatty Acyls	Acyl carnitines	Aliphatic acyclic compounds	Fatty acid esters	Lipids and lipid-like molecules
HMDB0002013	Yes	Yes	Yes	231.292	C02862	231.147	Butyrylcarnitine	213144	HMDB0062510||HMDB02013||HMDB62510	Fatty Acyls	Acyl carnitines	Aliphatic acyclic compounds	Fatty acid esters	Lipids and lipid-like molecules
HMDB0000756	Yes	Yes	Yes	260.35	NA	260.186	Hexanoylcarnitine	3246938	HMDB0000705||HMDB00705||HMDB00756	Fatty Acyls	Acyl carnitines	Aliphatic acyclic compounds	Fatty acid esters	Lipids and lipid-like molecules
HMDB0249243	Yes	Yes	Yes	390.556	C03690	390.277	Bis(2-ethylhexyl) phthalate	NA	NA	Benzene and substituted derivatives	Benzoic acid esters	Aromatic homomonocyclic compounds	Benzoic acids and derivatives	Benzenoids
HMDB0062735	Yes	Yes	Yes	247.291	NA	247.142	(R)-3-hydroxybutyrylcarnitine	90659885	HMDB62735	Fatty Acyls	Acyl carnitines	Aliphatic acyclic compounds	Fatty acid esters	Lipids and lipid-like molecules
HMDB0005066	Yes	Yes	Yes	372.569	NA	372.311	Tetradecanoylcarnitine	53477791	HMDB05066	Fatty Acyls	Acyl carnitines	Aliphatic acyclic compounds	Fatty acid esters	Lipids and lipid-like molecules
HMDB0003543	Yes	Yes	NA	72.1057	C01412	72.0575	Butanal	261	HMDB03543	Organooxygen compounds	Alpha-hydrogen aldehydes	Aliphatic acyclic compounds	Carbonyl compounds	Organic oxygen compounds
HMDB0000630	Yes	Yes	NA	111.102	C00380	111.043	Cytosine	597	HMDB00630	Diazines	Pyrimidones	Aromatic heteromonocyclic compounds	Pyrimidines and pyrimidine derivatives	Organoheterocyclic compounds
HMDB0005065	Yes	Yes	Yes	426.661	NA	426.358	Oleoylcarnitine	46907933	HMDB0062772||HMDB05065||HMDB62772	Fatty Acyls	Acyl carnitines	Aliphatic acyclic compounds	Fatty acid esters	Lipids and lipid-like molecules
HMDB0000962	Yes	Yes	Yes	205.341	C00248	205.06	Lipoamide	863	HMDB0006877||HMDB0006950||HMDB00962||HMDB06877||HMDB06950	Dithiolanes	Lipoamides	Aliphatic heteromonocyclic compounds	Lipoamides	Organoheterocyclic compounds
HMDB0000132	NA	Yes	NA	151.126	C00242	151.049	Guanine	764	HMDB00132	Imidazopyrimidines	Purines and purine derivatives	Aromatic heteropolycyclic compounds	Purines and purine derivatives	Organoheterocyclic compounds
HMDB0000848	Yes	Yes	Yes	428.677	NA	428.373	Stearoylcarnitine	52922056	HMDB0062532||HMDB00848||HMDB62532	Fatty Acyls	Acyl carnitines	Aliphatic acyclic compounds	Fatty acid esters	Lipids and lipid-like molecules
HMDB0000269	Yes	Yes	Yes	301.508	C00836	301.298	Sphinganine	91486	HMDB00269	Organonitrogen compounds	1,2-aminoalcohols	Aliphatic acyclic compounds	Amines	Organic nitrogen compounds
HMDB0244061	Yes	Yes	Yes	116.16	NA	116.084	1,2-Cyclohexanediol	13601	NA	Organooxygen compounds	Cyclohexanols	Aliphatic homomonocyclic compounds	Alcohols and polyols	Organic oxygen compounds
HMDB0003464	Yes	Yes	Yes	145.16	C01035	145.085	4-Guanidinobutanoic acid	500	HMDB0005991||HMDB03464||HMDB05991	Carboxylic acids and derivatives	Gamma amino acids and derivatives	Aliphatic acyclic compounds	Amino acids, peptides, and analogues	Organic acids and derivatives
HMDB0000725	Yes	Yes	Yes	131.13	C01157	131.058	4-Hydroxyproline	5810	HMDB0006055||HMDB0036576||HMDB00725||HMDB06055||HMDB36576	Carboxylic acids and derivatives	Proline and derivatives	Aliphatic heteromonocyclic compounds	Amino acids, peptides, and analogues	Organic acids and derivatives
HMDB0003407	Yes	Yes	Yes	86.0892	C00741	86.0368	Diacetyl	650	HMDB03407	Organooxygen compounds	Alpha-diketones	Aliphatic acyclic compounds	Carbonyl compounds	Organic oxygen compounds
HMDB0000446	Yes	Yes	Yes	188.227	C12989	188.116	N-alpha-Acetyl-L-lysine	92907	HMDB00446	Carboxylic acids and derivatives	N-acyl-alpha amino acids	Aliphatic acyclic compounds	Amino acids, peptides, and analogues	Organic acids and derivatives
HMDB0003374	NA	Yes	NA	132.161	C00515	132.09	D-Ornithine	71082	HMDB03374	Carboxylic acids and derivatives	D-alpha-amino acids	Aliphatic acyclic compounds	Amino acids, peptides, and analogues	Organic acids and derivatives
HMDB0000215	Yes	Yes	Yes	221.208	C00140	221.09	N-Acetyl-D-glucosamine	439174	HMDB0000533||HMDB0014288||HMDB00215||HMDB00533||HMDB14288	Organooxygen compounds	Acylaminosugars	Aliphatic heteromonocyclic compounds	Carbohydrates and carbohydrate conjugates	Organic oxygen compounds
HMDB0002024	Yes	Yes	Yes	126.113	C02835	126.043	Imidazoleacetic acid	96215	HMDB0060261||HMDB02024||HMDB60261	Azoles	Imidazolyl carboxylic acids and derivatives	Aromatic heteromonocyclic compounds	Imidazoles	Organoheterocyclic compounds
HMDB0002894	Yes	Yes	Yes	125.129	C02376	125.059	5-Methylcytosine	65040	HMDB02894	Diazines	Hydroxypyrimidines	Aromatic heteromonocyclic compounds	Pyrimidines and pyrimidine derivatives	Organoheterocyclic compounds
HMDB0001511	Yes	Yes	Yes	211.113	C02305	211.036	Phosphocreatine	587	HMDB01511	Carboxylic acids and derivatives	Alpha amino acids and derivatives	Aliphatic acyclic compounds	Amino acids, peptides, and analogues	Organic acids and derivatives
HMDB0000791	Yes	Yes	Yes	288.403	C02838	288.217	Octanoylcarnitine	11953814	HMDB0000834||HMDB00791||HMDB00834	Fatty Acyls	Acyl carnitines	Aliphatic acyclic compounds	Fatty acid esters	Lipids and lipid-like molecules
HMDB0002250	Yes	Yes	Yes	344.515	NA	344.28	Dodecanoylcarnitine	168381	HMDB0062713||HMDB02250||HMDB62713	Fatty Acyls	Acyl carnitines	Aliphatic acyclic compounds	Fatty acid esters	Lipids and lipid-like molecules
HMDB0000026	Yes	Yes	Yes	132.118	C02642	132.053	Ureidopropionic acid	NA	HMDB00026||HMDB0062812||HMDB62812	Organic carbonic acids and derivatives	Ureas	Aliphatic acyclic compounds	Ureas	Organic acids and derivatives
HMDB0000038	Yes	Yes	Yes	239.231	C02953	239.102	Dihydrobiopterin	119055	HMDB00038	Pteridines and derivatives	Biopterins and derivatives	Aromatic heteropolycyclic compounds	Pterins and derivatives	Organoheterocyclic compounds
HMDB0002666	Yes	Yes	Yes	345.334	C01081	345.079	Thiamine monophosphate	1131	HMDB02666	Diazines	Thiamine phosphates	Aromatic heteromonocyclic compounds	Pyrimidines and pyrimidine derivatives	Organoheterocyclic compounds
HMDB0001406	Yes	Yes	Yes	122.125	C00153	122.048	Niacinamide	936	HMDB01406	Pyridines and derivatives	Nicotinamides	Aromatic heteromonocyclic compounds	Pyridinecarboxylic acids and derivatives	Organoheterocyclic compounds
HMDB0000651	Yes	Yes	Yes	315.454	C03299	315.241	Decanoylcarnitine	11953821	HMDB0062631||HMDB00651||HMDB62631	Fatty Acyls	Acyl carnitines	Aliphatic acyclic compounds	Fatty acid esters	Lipids and lipid-like molecules
HMDB0001983	Yes	Yes	Yes	251.242	C05198	251.102	5'-Deoxyadenosine	439182	HMDB01983	5'-deoxyribonucleosides	5'-deoxyribonucleosides	Aromatic heteropolycyclic compounds	NA	Nucleosides, nucleotides, and analogues
HMDB0000301	Yes	Yes	Yes	138.124	C00785	138.043	Urocanic acid	736715	HMDB0002280||HMDB00301||HMDB0034174||HMDB02280||HMDB34174	Azoles	Imidazolyl carboxylic acids and derivatives	Aromatic heteromonocyclic compounds	Imidazoles	Organoheterocyclic compounds
HMDB0000063	Yes	Yes	Yes	362.46	C00735	362.209	Cortisol	5754	HMDB00063||HMDB0014879||HMDB14879	Steroids and steroid derivatives	21-hydroxysteroids	Aliphatic homopolycyclic compounds	Hydroxysteroids	Lipids and lipid-like molecules
HMDB0000115	Yes	NA	Yes	76.0514	C03547	76.016	Glycolic acid	757	HMDB0003035||HMDB00115||HMDB03035	Hydroxy acids and derivatives	Alpha hydroxy acids and derivatives	Aliphatic acyclic compounds	Alpha hydroxy acids and derivatives	Organic acids and derivatives
HMDB0061707	Yes	NA	Yes	242.398	NA	242.225	13-Methylmyristic acid	151014	HMDB61707	Fatty Acyls	Long-chain fatty acids	Aliphatic acyclic compounds	Fatty acids and conjugates	Lipids and lipid-like molecules
HMDB0000237	Yes	NA	Yes	74.0785	C00163	74.0368	Propionic acid	1032	HMDB00237	Carboxylic acids and derivatives	Carboxylic acids	Aliphatic acyclic compounds	Carboxylic acids	Organic acids and derivatives
HMDB0254199	Yes	NA	Yes	242.233	C01727	242.08	Lumichrome	506	NA	Pteridines and derivatives	Flavins	Aromatic heteropolycyclic compounds	Alloxazines and isoalloxazines	Organoheterocyclic compounds
HMDB0031057	Yes	NA	Yes	272.429	NA	272.235	2-Hydroxyhexadecanoic acid	12575964	HMDB0062548||HMDB31057||HMDB62548	Fatty Acyls	Long-chain fatty acids	Aliphatic acyclic compounds	Fatty acids and conjugates	Lipids and lipid-like molecules
HMDB0000888	Yes	NA	Yes	216.274	NA	216.136	Undecanedioic acid	15816	HMDB00888	Fatty Acyls	Medium-chain fatty acids	Aliphatic acyclic compounds	Fatty acids and conjugates	Lipids and lipid-like molecules
HMDB0000525	Yes	NA	Yes	132.158	NA	132.079	5-Hydroxyhexanoic acid	170748	HMDB00525	Fatty Acyls	Medium-chain fatty acids	Aliphatic acyclic compounds	Fatty acids and conjugates	Lipids and lipid-like molecules
HMDB0002003	Yes	NA	NA	368.637	C08320	368.365	Tetracosanoic acid	11197	HMDB02003	Fatty Acyls	Very long-chain fatty acids	Aliphatic acyclic compounds	Fatty acids and conjugates	Lipids and lipid-like molecules
HMDB0001988	Yes	NA	Yes	144.168	NA	144.079	4-Hydroxycyclohexylcarboxylic acid	151138	HMDB01988	Organooxygen compounds	Cyclohexanols	Aliphatic homomonocyclic compounds	Alcohols and polyols	Organic oxygen compounds
HMDB0061914	Yes	NA	Yes	160.213	NA	160.11	8-Hydroxyoctanoate	69820	HMDB61914	Hydroxy acids and derivatives	Medium-chain hydroxy acids and derivatives	Aliphatic acyclic compounds	Medium-chain hydroxy acids and derivatives	Organic acids and derivatives
HMDB0304951	Yes	NA	Yes	302.455	NA	302.246	Glycerol 1-myristate	79050	NA	Glycerolipids	1-monoacylglycerols	Aliphatic acyclic compounds	Monoradylglycerols	Lipids and lipid-like molecules
HMDB0000711	Yes	NA	Yes	160.211	NA	160.11	Hydroxyoctanoic acid	94180	HMDB00711	Fatty Acyls	Medium-chain fatty acids	Aliphatic acyclic compounds	Fatty acids and conjugates	Lipids and lipid-like molecules
HMDB0062549	Yes	NA	Yes	300.483	C03045	300.266	2-Hydroxystearic acid	439887	HMDB62549	Fatty Acyls	Long-chain fatty acids	Aliphatic acyclic compounds	Fatty acids and conjugates	Lipids and lipid-like molecules
HMDB0061112	Yes	NA	Yes	240.252	NA	240.1	3-Carboxy-4-methyl-5-propyl-2-furanpropionic acid	123979	HMDB0062776||HMDB61112||HMDB62776	Fatty Acyls	Furanoid fatty acids	Aromatic heteromonocyclic compounds	Fatty acids and conjugates	Lipids and lipid-like molecules
HMDB0001160	Yes	NA	NA	354.61	NA	354.35	Tricosanoic acid	17085	HMDB01160	Fatty Acyls	Very long-chain fatty acids	Aliphatic acyclic compounds	Fatty acids and conjugates	Lipids and lipid-like molecules
HMDB0006101	Yes	NA	Yes	298.338	C18165	298.121	Enterolactone	114739	HMDB06101	Furanoid lignans	Dibenzylbutyrolactone lignans	Aromatic heteromonocyclic compounds	Tetrahydrofuran lignans	Lignans, neolignans and related compounds
HMDB0000131	Yes	NA	Yes	92.0938	C00116	92.0473	Glycerol	753	HMDB00131	Organooxygen compounds	Sugar alcohols	Aliphatic acyclic compounds	Carbohydrates and carbohydrate conjugates	Organic oxygen compounds
HMDB0037397	Yes	NA	Yes	298.504	NA	298.287	17-Methyloctadecanoic acid	3083779	HMDB0061710||HMDB37397||HMDB61710	Fatty Acyls	Long-chain fatty acids	Aliphatic acyclic compounds	Fatty acids and conjugates	Lipids and lipid-like molecules
HMDB0000634	Yes	NA	Yes	130.099	C02226	130.027	Citraconic acid	643798	HMDB00634	Fatty Acyls	Methyl-branched fatty acids	Aliphatic acyclic compounds	Fatty acids and conjugates	Lipids and lipid-like molecules
HMDB0000694	Yes	NA	Yes	148.114	C03196	148.037	L-2-Hydroxyglutaric acid	439939	HMDB00694	Hydroxy acids and derivatives	Short-chain hydroxy acids and derivatives	Aliphatic acyclic compounds	Short-chain hydroxy acids and derivatives	Organic acids and derivatives
HMDB0031193	Yes	NA	Yes	176.124	C19806	176.032	1,2,3-Propanetricarboxylic acid	14925	HMDB31193	Carboxylic acids and derivatives	Tricarboxylic acids and derivatives	Aliphatic acyclic compounds	Tricarboxylic acids and derivatives	Organic acids and derivatives
HMDB0002327	Yes	NA	Yes	244.327	NA	244.167	1,11-Undecanedicarboxylic acid	10458	HMDB02327	Fatty Acyls	Long-chain fatty acids	Aliphatic acyclic compounds	Fatty acids and conjugates	Lipids and lipid-like molecules
HMDB0002261	Yes	NA	Yes	244.37	NA	244.204	2-Hydroxymyristic acid	1563	HMDB02261	Fatty Acyls	Long-chain fatty acids	Aliphatic acyclic compounds	Fatty acids and conjugates	Lipids and lipid-like molecules
HMDB0000036	Yes	NA	Yes	515.703	C05122	515.292	Taurocholic acid	6675	HMDB00036	Steroids and steroid derivatives	Trihydroxy bile acids, alcohols and derivatives	Aliphatic homopolycyclic compounds	Bile acids, alcohols and derivatives	Lipids and lipid-like molecules
HMDB0000672	Yes	NA	Yes	286.407	C19615	286.214	Hexadecanedioic acid	10459	HMDB00672	Fatty Acyls	Long-chain fatty acids	Aliphatic acyclic compounds	Fatty acids and conjugates	Lipids and lipid-like molecules
HMDB0004705	Yes	NA	Yes	314.466	C14829	314.246	12,13-DHOME	25320870	HMDB04705	Fatty Acyls	Long-chain fatty acids	Aliphatic acyclic compounds	Fatty acids and conjugates	Lipids and lipid-like molecules
HMDB0000774	Yes	NA	Yes	396.541	NA	396.197	Pregnenolone sulfate	20845972	HMDB00774	Steroids and steroid derivatives	Sulfated steroids	Aliphatic homopolycyclic compounds	Sulfated steroids	Lipids and lipid-like molecules
HMDB0245203	Yes	NA	Yes	76.0944	NA	76.0524	2-Methoxyethanol	NA	NA	Organooxygen compounds	Dialkyl ethers	Aliphatic acyclic compounds	Ethers	Organic oxygen compounds
HMDB0000613	Yes	NA	Yes	136.103	NA	136.037	Erythronic acid	2781043	HMDB00613	Organooxygen compounds	Sugar acids and derivatives	Aliphatic acyclic compounds	Carbohydrates and carbohydrate conjugates	Organic oxygen compounds
HMDB0031647	Yes	NA	Yes	72.0627	C19501	72.0211	Acrylic acid	6581	HMDB31647	Carboxylic acids and derivatives	Acrylic acids	Aliphatic acyclic compounds	Acrylic acids and derivatives	Organic acids and derivatives
HMDB0000283	Yes	NA	Yes	150.13	C00121	150.053	D-Ribose	5779	HMDB0012194||HMDB00283||HMDB12194	Organooxygen compounds	Pentoses	Aliphatic heteromonocyclic compounds	Carbohydrates and carbohydrate conjugates	Organic oxygen compounds
HMDB0003466	Yes	NA	Yes	178.14	C01040	178.048	L-Gulonolactone	439373	HMDB03466	Lactones	Gamma butyrolactones	Aliphatic heteromonocyclic compounds	Gamma butyrolactones	Organoheterocyclic compounds
HMDB0002931	Yes	NA	Yes	147.129	NA	147.053	N-Acetylserine	65249	HMDB02931	Carboxylic acids and derivatives	N-acyl-L-alpha-amino acids	Aliphatic acyclic compounds	Amino acids, peptides, and analogues	Organic acids and derivatives
HMDB0000532	Yes	NA	Yes	117.103	NA	117.043	Acetylglycine	10972	HMDB00532	Carboxylic acids and derivatives	N-acyl-alpha amino acids	Aliphatic acyclic compounds	Amino acids, peptides, and analogues	Organic acids and derivatives
HMDB0000271	Yes	NA	Yes	89.0932	C00213	89.0477	Sarcosine	1088	HMDB00271	Carboxylic acids and derivatives	Alpha amino acids	Aliphatic acyclic compounds	Amino acids, peptides, and analogues	Organic acids and derivatives
HMDB0001266	Yes	NA	Yes	180.156	C08356	180.063	L-Sorbose	441484	HMDB01266	Organooxygen compounds	Monosaccharides	Aliphatic heteromonocyclic compounds	Carbohydrates and carbohydrate conjugates	Organic oxygen compounds
HMDB0002466	Yes	NA	Yes	138.122	C00587	138.032	3-Hydroxybenzoic acid	7420	HMDB02466	Benzene and substituted derivatives	Hydroxybenzoic acid derivatives	Aromatic homomonocyclic compounds	Benzoic acids and derivatives	Benzenoids
HMDB0011567	Yes	NA	Yes	356.54	NA	356.293	MG(18:1(9Z)/0:0/0:0)	12178130	HMDB0062009||HMDB0094684||HMDB11567||HMDB62009||HMDB94684	Glycerolipids	1-monoacylglycerols	Aliphatic acyclic compounds	Monoradylglycerols	Lipids and lipid-like molecules
HMDB0094692	Yes	NA	Yes	103.12	C02721	103.063	N-Methylalanine	5288725	HMDB94692	Carboxylic acids and derivatives	Alanine and derivatives	Aliphatic acyclic compounds	Amino acids, peptides, and analogues	Organic acids and derivatives
HMDB0000746	Yes	NA	Yes	132.158	NA	132.079	Hydroxyisocaproic acid	83697	HMDB00746	Fatty Acyls	Hydroxy fatty acids	Aliphatic acyclic compounds	Fatty acids and conjugates	Lipids and lipid-like molecules
HMDB0000954	Yes	NA	Yes	194.184	C01494	194.058	Ferulic acid	445858	HMDB0000537||HMDB00537||HMDB00954	Cinnamic acids and derivatives	Hydroxycinnamic acids	Aromatic homomonocyclic compounds	Hydroxycinnamic acids and derivatives	Phenylpropanoids and polyketides
HMDB0000094	Yes	NA	Yes	192.124	C00158	192.027	Citric acid	311	HMDB00094	Carboxylic acids and derivatives	Tricarboxylic acids and derivatives	Aliphatic acyclic compounds	Tricarboxylic acids and derivatives	Organic acids and derivatives
HMDB0001873	Yes	NA	Yes	88.1051	C02632	88.0524	Isobutyric acid	6590	HMDB0003151||HMDB01873||HMDB03151	Carboxylic acids and derivatives	Carboxylic acids	Aliphatic acyclic compounds	Carboxylic acids	Organic acids and derivatives
HMDB0248092	Yes	NA	Yes	231.252	NA	231.122	Ala-Ala-Ala	263468	NA	Carboxylic acids and derivatives	Oligopeptides	Aliphatic acyclic compounds	Amino acids, peptides, and analogues	Organic acids and derivatives
HMDB0001564	Yes	NA	Yes	446.244	C00570	446.06	CDP-ethanolamine	123727	HMDB01564	Pyrimidine nucleotides	CDP-ethanolamines	Aromatic heteromonocyclic compounds	Pyrimidine ribonucleotides	Nucleosides, nucleotides, and analogues
HMDB0001178	Yes	NA	Yes	559.316	C00301	559.072	Adenosine diphosphate ribose	192	HMDB01178	Purine nucleotides	Purine nucleotide sugars	Aromatic heteropolycyclic compounds	Purine nucleotide sugars	Nucleosides, nucleotides, and analogues
HMDB0000902	Yes	NA	Yes	663.425	C00003	663.109	NAD	5892	HMDB00902	(5'->5')-dinucleotides	(5'->5')-dinucleotides	Aromatic heteropolycyclic compounds	NA	Nucleosides, nucleotides, and analogues
HMDB0002231	Yes	NA	Yes	310.514	C16526	310.287	11Z-Eicosenoic acid	5282768	HMDB02231	Fatty Acyls	Long-chain fatty acids	Aliphatic acyclic compounds	Fatty acids and conjugates	Lipids and lipid-like molecules
HMDB0041683	Yes	NA	Yes	166.174	C03080	166.063	4-Hydroxyphenyl-2-propionic acid	102526	HMDB41683	Phenylpropanoic acids	Phenylpropanoic acids	Aromatic homomonocyclic compounds	NA	Phenylpropanoids and polyketides
HMDB0000764	Yes	NA	Yes	150.174	C05629	150.068	Hydrocinnamic acid	107	HMDB00764	Phenylpropanoic acids	Phenylpropanoic acids	Aromatic homomonocyclic compounds	NA	Phenylpropanoids and polyketides
HMDB0000767	Yes	NA	Yes	244.201	C02067	244.07	Pseudouridine	15047	HMDB0006075||HMDB00767||HMDB06075	Nucleoside and nucleotide analogues	Nucleoside and nucleotide analogues	Aromatic heteromonocyclic compounds	NA	Nucleosides, nucleotides, and analogues
HMDB0002802	Yes	NA	Yes	360.444	C00762	360.194	Cortisone	222786	HMDB02802	Steroids and steroid derivatives	21-hydroxysteroids	Aliphatic homopolycyclic compounds	Hydroxysteroids	Lipids and lipid-like molecules
HMDB0001895	Yes	NA	Yes	138.122	C00805	138.032	Salicylic acid	338	HMDB0015470||HMDB01895||HMDB15470	Benzene and substituted derivatives	Salicylic acids	Aromatic homomonocyclic compounds	Benzoic acids and derivatives	Benzenoids
HMDB0000010	Yes	NA	Yes	300.392	C05299	300.173	2-Methoxyestrone	440624	HMDB00010||HMDB0004990||HMDB0004991||HMDB04990||HMDB04991	Steroids and steroid derivatives	Estrogens and derivatives	Aromatic homopolycyclic compounds	Estrane steroids	Lipids and lipid-like molecules
HMDB0001931	Yes	NA	Yes	264.321	NA	264.136	gamma-CEHC	15887183	HMDB01931	Benzopyrans	1-benzopyrans	Aromatic heteropolycyclic compounds	1-benzopyrans	Organoheterocyclic compounds
HMDB0001058	Yes	NA	Yes	340.116	C05378	339.996	Fructose 1,6-bisphosphate	10267	HMDB0003973||HMDB0060444||HMDB01058||HMDB03973||HMDB60444	Organooxygen compounds	Hexose phosphates	Aliphatic heteromonocyclic compounds	Carbohydrates and carbohydrate conjugates	Organic oxygen compounds
HMDB0000151	Yes	NA	Yes	272.382	C00951	272.178	Estradiol	5757	HMDB0004481||HMDB00151||HMDB04481	Steroids and steroid derivatives	Estrogens and derivatives	Aromatic homopolycyclic compounds	Estrane steroids	Lipids and lipid-like molecules
HMDB0000949	Yes	NA	Yes	366.492	C05465	366.241	Tetrahydrocortisol	387316	HMDB00949	Steroids and steroid derivatives	Taurinated bile acids and derivatives	Aliphatic homopolycyclic compounds	Bile acids, alcohols and derivatives	Lipids and lipid-like molecules
HMDB0000295	Yes	NA	Yes	404.161	C00015	404.002	Uridine 5'-diphosphate	6031	HMDB00295	Pyrimidine nucleotides	Pyrimidine ribonucleoside diphosphates	Aromatic heteromonocyclic compounds	Pyrimidine ribonucleotides	Nucleosides, nucleotides, and analogues
HMDB0249529	Yes	NA	Yes	541.303	NA	541.061	Cyclic ADP-ribose	22062770	NA	Organooxygen compounds	Pentose phosphates	Aromatic heteropolycyclic compounds	Carbohydrates and carbohydrate conjugates	Organic oxygen compounds
HMDB0001517	Yes	NA	Yes	338.211	C04677	338.063	AICAR	65110	HMDB01517	Imidazole ribonucleosides and ribonucleotides	1-ribosyl-imidazolecarboxamides	Aromatic heteromonocyclic compounds	1-ribosyl-imidazolecarboxamides	Nucleosides, nucleotides, and analogues
HMDB0002043	Yes	NA	Yes	178.228	NA	178.099	5-Phenylvaleric acid	16757	HMDB02043	Fatty Acyls	Medium-chain fatty acids	Aromatic homomonocyclic compounds	Fatty acids and conjugates	Lipids and lipid-like molecules
HMDB0000639	Yes	NA	Yes	210.139	C00879	210.038	Galactaric acid	3037582	HMDB0003435||HMDB00639||HMDB03435	Organooxygen compounds	Glucuronic acid derivatives	Aliphatic acyclic compounds	Carbohydrates and carbohydrate conjugates	Organic oxygen compounds
HMDB0245646	Yes	NA	Yes	203.244	C04083	203.117	N-(3-Methylbut-2-EN-1-YL)-9H-purin-6-amine	92180	NA	Imidazopyrimidines	6-alkylaminopurines	Aromatic heteropolycyclic compounds	Purines and purine derivatives	Organoheterocyclic compounds
HMDB0004284	Yes	NA	Yes	138.164	C06044	138.068	Tyrosol	10393	HMDB04284	Phenols	Tyrosols	Aromatic homomonocyclic compounds	Tyrosols and derivatives	Benzenoids
HMDB0000130	Yes	NA	Yes	168.147	C00544	168.042	Homogentisic acid	780	HMDB00130	Benzene and substituted derivatives	2(hydroxyphenyl)acetic acids	Aromatic homomonocyclic compounds	Phenylacetic acids	Benzenoids
HMDB0000703	Yes	NA	Yes	152.147	C01984	152.047	Mandelic acid	439616	HMDB00703	Benzene and substituted derivatives	Benzene and substituted derivatives	Aromatic homomonocyclic compounds	NA	Benzenoids
HMDB0000052	Yes	NA	Yes	290.273	C03406	290.123	Argininosuccinic acid	16950	HMDB0001006||HMDB00052||HMDB01006	Carboxylic acids and derivatives	Aspartic acid and derivatives	Aliphatic acyclic compounds	Amino acids, peptides, and analogues	Organic acids and derivatives
HMDB0000391	Yes	NA	Yes	406.555	NA	406.272	7-Ketodeoxycholic acid	188292	HMDB00391	Steroids and steroid derivatives	Dihydroxy bile acids, alcohols and derivatives	Aliphatic homopolycyclic compounds	Bile acids, alcohols and derivatives	Lipids and lipid-like molecules
HMDB0060015	Yes	NA	Yes	174.174	C02180	173.999	Phenol sulphate	74426	HMDB60015	Organic sulfuric acids and derivatives	Phenylsulfates	Aromatic homomonocyclic compounds	Arylsulfates	Organic acids and derivatives
HMDB0000792	Yes	NA	Yes	202.248	C08277	202.121	Sebacic acid	5192	HMDB00792	Fatty Acyls	Medium-chain fatty acids	Aliphatic acyclic compounds	Fatty acids and conjugates	Lipids and lipid-like molecules
HMDB0001248	Yes	NA	Yes	785.55	C00016	785.157	FAD	643975	HMDB01248	Flavin nucleotides	Flavin nucleotides	Aromatic heteropolycyclic compounds	NA	Nucleosides, nucleotides, and analogues
HMDB0000719	Yes	NA	Yes	119.119	C00263	119.058	L-Homoserine	12647	HMDB00719	Carboxylic acids and derivatives	L-alpha-amino acids	Aliphatic acyclic compounds	Amino acids, peptides, and analogues	Organic acids and derivatives
HMDB0000538	Yes	NA	Yes	507.181	C00002	506.996	Adenosine triphosphate	5957	HMDB00538	Purine nucleotides	Purine ribonucleoside triphosphates	Aromatic heteropolycyclic compounds	Purine ribonucleotides	Nucleosides, nucleotides, and analogues
HMDB0001316	Yes	NA	Yes	276.135	C00345	276.025	6-Phosphogluconic acid	91493	HMDB01316	Organooxygen compounds	Monosaccharide phosphates	Aliphatic acyclic compounds	Carbohydrates and carbohydrate conjugates	Organic oxygen compounds
HMDB0061705	Yes	NA	Yes	143.141	NA	143.058	6-Oxopiperidine-2-carboxylic acid	3014237	HMDB61705	Carboxylic acids and derivatives	Alpha amino acids and derivatives	Aliphatic heteromonocyclic compounds	Amino acids, peptides, and analogues	Organic acids and derivatives
HMDB0000272	Yes	NA	Yes	185.072	C01005	185.009	Phosphoserine	68841	HMDB00272	Carboxylic acids and derivatives	L-alpha-amino acids	Aliphatic acyclic compounds	Amino acids, peptides, and analogues	Organic acids and derivatives
HMDB0029032	Yes	NA	Yes	176.172	NA	176.08	Serylalanine	7009578	HMDB29032	Carboxylic acids and derivatives	Dipeptides	Aliphatic acyclic compounds	Amino acids, peptides, and analogues	Organic acids and derivatives
HMDB0001554	Yes	NA	Yes	364.205	C00655	364.042	Xanthylic acid	73323	HMDB01554	Purine nucleotides	Purine ribonucleoside monophosphates	Aromatic heteropolycyclic compounds	Purine ribonucleotides	Nucleosides, nucleotides, and analogues
HMDB0000956	Yes	NA	Yes	150.087	C00898	150.016	Tartaric acid	444305	HMDB0059916||HMDB00956||HMDB59916	Organooxygen compounds	Sugar acids and derivatives	Aliphatic acyclic compounds	Carbohydrates and carbohydrate conjugates	Organic oxygen compounds
HMDB0000807	Yes	NA	Yes	186.057	C00597	185.993	3-Phosphoglyceric acid	724	HMDB00807	Organooxygen compounds	Sugar acids and derivatives	Aliphatic acyclic compounds	Carbohydrates and carbohydrate conjugates	Organic oxygen compounds
HMDB0012326	Yes	NA	Yes	180.156	C15923	180.063	L-Gulose	10130220	HMDB12326	Organooxygen compounds	Hexoses	Aliphatic heteromonocyclic compounds	Carbohydrates and carbohydrate conjugates	Organic oxygen compounds
HMDB0000935	Yes	NA	Yes	580.285	C00167	580.034	Uridine diphosphate glucuronic acid	17473	HMDB0001384||HMDB00935||HMDB01384	Lactones	Gamma butyrolactones	Aliphatic heteromonocyclic compounds	Gamma butyrolactones	Organoheterocyclic compounds
HMDB0000669	Yes	NA	Yes	152.147	C05852	152.047	ortho-Hydroxyphenylacetic acid	11970	HMDB00669	Benzene and substituted derivatives	2(hydroxyphenyl)acetic acids	Aromatic homomonocyclic compounds	Phenylacetic acids	Benzenoids
HMDB0032574	Yes	NA	Yes	180.201	NA	180.079	Propylparaben	7175	HMDB32574	Benzene and substituted derivatives	p-Hydroxybenzoic acid alkyl esters	Aromatic homomonocyclic compounds	Benzoic acids and derivatives	Benzenoids
HMDB0002209	Yes	NA	Yes	242.27	C14131	242.094	Equol	91469	HMDB02209	Isoflavonoids	Isoflavanols	Aromatic heteropolycyclic compounds	Isoflavans	Phenylpropanoids and polyketides
HMDB0001547	Yes	NA	Yes	346.461	C02140	346.214	Corticosterone	5753	HMDB01547	Steroids and steroid derivatives	21-hydroxysteroids	Aliphatic homopolycyclic compounds	Hydroxysteroids	Lipids and lipid-like molecules
HMDB0000849	Yes	NA	Yes	164.156	C00507	164.068	Rhamnose	25310	HMDB00849	Organooxygen compounds	Hexoses	Aliphatic heteromonocyclic compounds	Carbohydrates and carbohydrate conjugates	Organic oxygen compounds
HMDB0000217	Yes	NA	Yes	743.405	C00006	743.075	NADP	5885	HMDB00217	Phenols	Catechols	Aromatic homomonocyclic compounds	Benzenediols	Benzenoids
HMDB0000873	Yes	NA	Yes	124.137	C06730	124.052	4-Methylcatechol	9958	HMDB00873	Phenols	Catechols	Aromatic homomonocyclic compounds	Benzenediols	Benzenoids
HMDB0240317	Yes	NA	Yes	193.199	NA	193.074	N-Formylphenylalanine	759256	NA	Carboxylic acids and derivatives	Phenylalanine and derivatives	Aromatic homomonocyclic compounds	Amino acids, peptides, and analogues	Organic acids and derivatives
HMDB0004136	Yes	NA	Yes	122.12	C16884	122.058	D-Threitol	169019	HMDB04136	Organooxygen compounds	Sugar alcohols	Aliphatic acyclic compounds	Carbohydrates and carbohydrate conjugates	Organic oxygen compounds
HMDB0003213	Yes	NA	Yes	504.437	C00492	504.169	Raffinose	439242	HMDB03213	Organooxygen compounds	Oligosaccharides	Aliphatic heteromonocyclic compounds	Carbohydrates and carbohydrate conjugates	Organic oxygen compounds
HMDB0001296	Yes	NA	Yes	666.578	C02052	666.222	Maltotetraose	439639	HMDB01296	Organooxygen compounds	Oligosaccharides	Aliphatic heteromonocyclic compounds	Carbohydrates and carbohydrate conjugates	Organic oxygen compounds
HMDB0000884	Yes	NA	Yes	258.228	NA	258.085	Ribothymidine	445408	HMDB00884	Pyrimidine nucleosides	Pyrimidine nucleosides	Aromatic heteromonocyclic compounds	NA	Nucleosides, nucleotides, and analogues
HMDB0003681	Yes	NA	Yes	145.156	C02946	145.074	4-Acetamidobutanoic acid	18189	HMDB0006238||HMDB0060265||HMDB03681||HMDB06238||HMDB60265	Carboxylic acids and derivatives	Gamma amino acids and derivatives	Aliphatic acyclic compounds	Amino acids, peptides, and analogues	Organic acids and derivatives
HMDB0011731	Yes	NA	Yes	194.139	C01062	194.043	5-Keto-D-gluconate	157	HMDB11731	Hydroxy acids and derivatives	Medium-chain hydroxy acids and derivatives	Aliphatic acyclic compounds	Medium-chain hydroxy acids and derivatives	Organic acids and derivatives
HMDB0304171	Yes	NA	Yes	136.128	NA	136.04	4-aminobenzoate	4876	NA	Benzene and substituted derivatives	Aminobenzoic acids	Aromatic homomonocyclic compounds	Benzoic acids and derivatives	Benzenoids
HMDB0000619	Yes	NA	Yes	408.571	C00695	408.288	Cholic acid	221493	HMDB00619	Steroids and steroid derivatives	Trihydroxy bile acids, alcohols and derivatives	Aliphatic homopolycyclic compounds	Bile acids, alcohols and derivatives	Lipids and lipid-like molecules
HMDB0000689	Yes	NA	Yes	116.158	NA	116.084	Isocaproic acid	12587	HMDB00689	Fatty Acyls	Methyl-branched fatty acids	Aliphatic acyclic compounds	Fatty acids and conjugates	Lipids and lipid-like molecules
HMDB0000946	Yes	NA	Yes	392.572	C07880	392.293	Ursodeoxycholic acid	31401	HMDB0015525||HMDB00946||HMDB15525	Steroids and steroid derivatives	Dihydroxy bile acids, alcohols and derivatives	Aliphatic homopolycyclic compounds	Bile acids, alcohols and derivatives	Lipids and lipid-like molecules
HMDB0001163	Yes	NA	Yes	605.341	C00096	605.077	Guanosine diphosphate mannose	18396	HMDB0062759||HMDB01163||HMDB62759	Purine nucleotides	Purine nucleotide sugars	Aromatic heteropolycyclic compounds	Purine nucleotide sugars	Nucleosides, nucleotides, and analogues
HMDB0000996	Yes	NA	Yes	153.157	C00606	153.01	3-Sulfinoalanine	1549098	HMDB0060179||HMDB00996||HMDB60179	Carboxylic acids and derivatives	L-alpha-amino acids	Aliphatic acyclic compounds	Amino acids, peptides, and analogues	Organic acids and derivatives
HMDB0000951	Yes	NA	Yes	499.704	C05465	499.297	Taurochenodesoxycholic acid	387316	HMDB00951	Steroids and steroid derivatives	Taurinated bile acids and derivatives	Aliphatic homopolycyclic compounds	Bile acids, alcohols and derivatives	Lipids and lipid-like molecules
HMDB0000099	Yes	NA	Yes	222.262	C02291	222.067	L-Cystathionine	439258	HMDB0003614||HMDB00099||HMDB03614	Carboxylic acids and derivatives	L-cysteine-S-conjugates	Aliphatic acyclic compounds	Amino acids, peptides, and analogues	Organic acids and derivatives
HMDB0001423	Yes	NA	Yes	767.534	C00010	767.115	Coenzyme A	87642	HMDB0062184||HMDB01423||HMDB62184	Purine nucleotides	Coenzyme A and derivatives	Aromatic heteropolycyclic compounds	Purine ribonucleotides	Nucleosides, nucleotides, and analogues
HMDB0001893	Yes	NA	Yes	430.706	C02477	430.381	alpha-Tocopherol	14985	HMDB01893	Prenol lipids	Tocopherols	Aromatic heteropolycyclic compounds	Quinone and hydroquinone lipids	Lipids and lipid-like molecules
HMDB0000824	Yes	NA	Yes	218.272	C03017	218.139	Propionylcarnitine	188824	HMDB0062514||HMDB00824||HMDB62514	Fatty Acyls	Acyl carnitines	Aliphatic acyclic compounds	Fatty acid esters	Lipids and lipid-like molecules
HMDB0028988	Yes	NA	Yes	236.271	NA	236.116	Phenylalanylalanine	5488196	HMDB28988	Carboxylic acids and derivatives	Dipeptides	Aromatic homomonocyclic compounds	Amino acids, peptides, and analogues	Organic acids and derivatives
HMDB0001201	Yes	NA	Yes	443.2	C00035	443.024	Guanosine diphosphate	8977	HMDB01201	Purine nucleotides	Purine ribonucleoside diphosphates	Aromatic heteropolycyclic compounds	Purine ribonucleotides	Nucleosides, nucleotides, and analogues
HMDB0061714	Yes	NA	NA	336.56	C16533	336.303	Docosadienoate (22:2n6)	5312554	HMDB0062219||HMDB61714||HMDB62219	Fatty Acyls	Very long-chain fatty acids	Aliphatic acyclic compounds	Fatty acids and conjugates	Lipids and lipid-like molecules
HMDB0001336	Yes	NA	Yes	168.147	C01161	168.042	3,4-Dihydroxybenzeneacetic acid	547	HMDB01336	Phenols	Catechols	Aromatic homomonocyclic compounds	Benzenediols	Benzenoids
HMDB0000285	Yes	NA	Yes	484.141	C00075	483.969	Uridine triphosphate	6133	HMDB00285	Pyrimidine nucleotides	Pyrimidine ribonucleoside triphosphates	Aromatic heteromonocyclic compounds	Pyrimidine ribonucleotides	Nucleosides, nucleotides, and analogues
HMDB0000186	Yes	NA	Yes	342.296	C00243	342.116	Alpha-Lactose	84571	HMDB0005761||HMDB00186||HMDB05761	Organooxygen compounds	O-glycosyl compounds	Aliphatic heteromonocyclic compounds	Carbohydrates and carbohydrate conjugates	Organic oxygen compounds
HMDB0001376	Yes	NA	Yes	258.12	C04442	258.014	2-Keto-3-deoxy-6-phosphogluconic acid	3080745	HMDB01376	Keto acids and derivatives	Medium-chain keto acids and derivatives	Aliphatic acyclic compounds	Medium-chain keto acids and derivatives	Organic acids and derivatives
HMDB0001546	Yes	NA	Yes	403.176	C00112	403.018	CDP	6132	HMDB01546	Pyrimidine nucleotides	Pyrimidine ribonucleoside diphosphates	Aromatic heteromonocyclic compounds	Pyrimidine ribonucleotides	Nucleosides, nucleotides, and analogues
HMDB0001173	Yes	NA	Yes	297.334	C00170	297.09	5'-Methylthioadenosine	439176	HMDB01173	5'-deoxyribonucleosides	5'-deoxy-5'-thionucleosides	Aromatic heteropolycyclic compounds	5'-deoxy-5'-thionucleosides	Nucleosides, nucleotides, and analogues
HMDB0000840	Yes	NA	Yes	195.172	C07588	195.053	Salicyluric acid	10253	HMDB00840	Benzene and substituted derivatives	Hippuric acids	Aromatic homomonocyclic compounds	Benzoic acids and derivatives	Benzenoids
HMDB0002100	Yes	NA	Yes	299.492	C16512	299.282	Palmitoylethanolamide	4671	HMDB02100	Carboximidic acids and derivatives	Carboximidic acids	Aliphatic acyclic compounds	Carboximidic acids	Organic acids and derivatives
HMDB0000905	Yes	NA	Yes	331.222	C00360	331.068	Deoxyadenosine monophosphate	12599	HMDB00905	Purine nucleotides	Purine 2'-deoxyribonucleoside monophosphates	Aromatic heteropolycyclic compounds	Purine deoxyribonucleotides	Nucleosides, nucleotides, and analogues
HMDB0041992	Yes	NA	Yes	102.132	NA	102.068	Pivalic acid	6417	HMDB41992	Carboxylic acids and derivatives	Carboxylic acids	Aliphatic acyclic compounds	Carboxylic acids	Organic acids and derivatives
HMDB0001353	Yes	NA	Yes	178.14	C01216	178.048	2-Keto-3-deoxy-D-gluconic acid	194024	HMDB01353	Keto acids and derivatives	Medium-chain keto acids and derivatives	Aliphatic acyclic compounds	Medium-chain keto acids and derivatives	Organic acids and derivatives
HMDB0004193	Yes	NA	Yes	152.151	C05842	152.059	N1-Methyl-2-pyridone-5-carboxamide	69698	HMDB04193	Pyridines and derivatives	Nicotinamides	Aromatic heteromonocyclic compounds	Pyridinecarboxylic acids and derivatives	Organoheterocyclic compounds
HMDB0000763	Yes	NA	Yes	191.183	C05635	191.058	5-Hydroxyindoleacetic acid	1826	HMDB00763	Indoles and derivatives	Indole-3-acetic acid derivatives	Aromatic heteropolycyclic compounds	Indolyl carboxylic acids and derivatives	Organoheterocyclic compounds
HMDB0000259	Yes	NA	Yes	176.215	C00780	176.095	Serotonin	5202	HMDB00259	Indoles and derivatives	Serotonins	Aromatic heteropolycyclic compounds	Tryptamines and derivatives	Organoheterocyclic compounds
HMDB0003254	Yes	NA	Yes	251.234	C06470	251.101	Muramic acid	22833605	HMDB03254	Organooxygen compounds	Sugar acids and derivatives	Aliphatic heteromonocyclic compounds	Carbohydrates and carbohydrate conjugates	Organic oxygen compounds
HMDB0029200	Yes	NA	Yes	274.247	NA	274.015	Ferulic acid 4-O-sulfate	6305574	HMDB29200	Cinnamic acids and derivatives	Coumaric acids and derivatives	Aromatic homomonocyclic compounds	Hydroxycinnamic acids and derivatives	Phenylpropanoids and polyketides
HMDB0002432	Yes	NA	Yes	142.109	C20448	142.027	Sumiki's acid	80642	HMDB0029188||HMDB02432||HMDB29188	Furans	Furoic acids	Aromatic heteromonocyclic compounds	Furoic acid and derivatives	Organoheterocyclic compounds
HMDB0060390	Yes	NA	Yes	152.147	C13636	152.047	4-Hydroxyphenyl acetate	96009	HMDB60390	Phenol esters	Phenol esters	Aromatic homomonocyclic compounds	NA	Benzenoids
HMDB0001270	Yes	NA	Yes	266.037	C00236	265.959	Glyceric acid 1,3-biphosphate	439191	HMDB0062758||HMDB01270||HMDB62758	Organic phosphoric acids and derivatives	Acyl monophosphates	Aliphatic acyclic compounds	Phosphate esters	Organic acids and derivatives
HMDB0000688	Yes	NA	Yes	245.315	NA	245.163	Isovalerylcarnitine	NA	HMDB00688	Fatty Acyls	Acyl carnitines	Aliphatic acyclic compounds	Fatty acid esters	Lipids and lipid-like molecules
HMDB0001202	Yes	NA	Yes	307.197	C00239	307.057	dCMP	13945	HMDB01202	Pyrimidine nucleotides	Pyrimidine 2'-deoxyribonucleoside monophosphates	Aromatic heteromonocyclic compounds	Pyrimidine deoxyribonucleotides	Nucleosides, nucleotides, and analogues
HMDB0000396	Yes	NA	Yes	118.131	NA	118.063	2-Ethylhydracrylic acid	188979	HMDB0002321||HMDB00396||HMDB02321	Fatty Acyls	Hydroxy fatty acids	Aliphatic acyclic compounds	Fatty acids and conjugates	Lipids and lipid-like molecules
HMDB0000982	Yes	NA	Yes	257.243	NA	257.101	5-Methylcytidine	92918	HMDB00982	Pyrimidine nucleosides	Pyrimidine nucleosides	Aromatic heteromonocyclic compounds	NA	Nucleosides, nucleotides, and analogues
HMDB0000736	Yes	NA	Yes	232.299	NA	232.154	Isobutyryl-L-carnitine	168379	HMDB0002083||HMDB0062556||HMDB0062606||HMDB00736||HMDB02083||HMDB62556||HMDB62606	Fatty Acyls	Acyl carnitines	Aliphatic acyclic compounds	Fatty acid esters	Lipids and lipid-like molecules
HMDB0013253	Yes	NA	Yes	153.182	C05135	153.09	N-Acetylhistamine	69602	HMDB13253	Carboxylic acids and derivatives	N-acetyl-2-arylethylamines	Aromatic heteromonocyclic compounds	Carboxylic acid derivatives	Organic acids and derivatives
HMDB0002820	Yes	NA	Yes	140.14	C05828	140.059	Methylimidazoleacetic acid	75810	HMDB02820	Azoles	Imidazolyl carboxylic acids and derivatives	Aromatic heteromonocyclic compounds	Imidazoles	Organoheterocyclic compounds
HMDB0000479	Yes	NA	Yes	169.181	C01152	169.085	3-Methylhistidine	64969	HMDB00479	Carboxylic acids and derivatives	Histidine and derivatives	Aromatic heteromonocyclic compounds	Amino acids, peptides, and analogues	Organic acids and derivatives
HMDB0011635	Yes	NA	Yes	188.201	NA	188.014	p-Cresol sulfate	4615423	HMDB11635	Organic sulfuric acids and derivatives	Phenylsulfates	Aromatic homomonocyclic compounds	Arylsulfates	Organic acids and derivatives
HMDB0013078	Yes	NA	Yes	327.545	NA	327.314	Stearoylethanolamide	27902	HMDB13078	Organonitrogen compounds	N-acylethanolamines	Aliphatic acyclic compounds	Amines	Organic nitrogen compounds
HMDB0000291	Yes	NA	Yes	198.173	C05584	198.053	Vanillylmandelic acid	736172	HMDB00291||HMDB0133489	Phenols	Methoxyphenols	Aromatic homomonocyclic compounds	Methoxyphenols	Benzenoids
HMDB0001273	Yes	NA	Yes	523.18	C00044	522.991	Guanosine triphosphate	6830	HMDB01273	Purine nucleotides	Purine ribonucleoside triphosphates	Aromatic heteropolycyclic compounds	Purine ribonucleotides	Nucleosides, nucleotides, and analogues
HMDB0001112	Yes	NA	Yes	170.058	C00118	169.998	Glyceraldehyde 3-phosphate	439168	HMDB01112	Organooxygen compounds	Glyceraldehyde-3-phosphates	Aliphatic acyclic compounds	Carbohydrates and carbohydrate conjugates	Organic oxygen compounds
HMDB0000897	Yes	NA	Yes	165.153	C02242	165.065	7-Methylguanine	11361	HMDB00897	Imidazopyrimidines	Hypoxanthines	Aromatic heteropolycyclic compounds	Purines and purine derivatives	Organoheterocyclic compounds
HMDB0002035	Yes	NA	Yes	164.158	C00811	164.047	4-Hydroxycinnamic acid	637542	HMDB02035	Cinnamic acids and derivatives	Hydroxycinnamic acids	Aromatic homomonocyclic compounds	Hydroxycinnamic acids and derivatives	Phenylpropanoids and polyketides
HMDB0006344	Yes	NA	Yes	264.277	C04148	264.111	Phenylacetylglutamine	92258	HMDB06344	Carboxylic acids and derivatives	N-acyl-alpha amino acids	Aromatic homomonocyclic compounds	Amino acids, peptides, and analogues	Organic acids and derivatives
HMDB0251003	Yes	NA	Yes	372.505	NA	372.23	Deoxycorticosterone acetate	3001	NA	Steroids and steroid derivatives	Gluco/mineralocorticoids, progestogins and derivatives	Aliphatic homopolycyclic compounds	Pregnane steroids	Lipids and lipid-like molecules
HMDB0059712	Yes	NA	Yes	124.137	C03351	124.052	3-Hydroxybenzyl alcohol	102	HMDB59712	Benzene and substituted derivatives	Benzyl alcohols	Aromatic homomonocyclic compounds	Benzyl alcohols	Benzenoids
HMDB0006236	Yes	NA	Yes	120.148	C00601	120.058	Phenylacetaldehyde	998	HMDB06236	Benzene and substituted derivatives	Phenylacetaldehydes	Aromatic homomonocyclic compounds	Phenylacetaldehydes	Benzenoids
HMDB0003119	Yes	NA	Yes	108.138	C03485	108.058	Benzyl alcohol	244	HMDB03119	Benzene and substituted derivatives	Benzyl alcohols	Aromatic homomonocyclic compounds	Benzyl alcohols	Benzenoids
HMDB0003312	Yes	NA	Yes	254.241	C10208	254.058	Daidzein	5281708	HMDB03312	Isoflavonoids	Isoflavones	Aromatic heteropolycyclic compounds	Isoflav-2-enes	Phenylpropanoids and polyketides
HMDB0013751	Yes	NA	Yes	95.0993	C02502	95.0371	2-Hydroxypyridine	8871	HMDB13751	Pyridines and derivatives	Pyridinones	Aromatic heteromonocyclic compounds	Hydropyridines	Organoheterocyclic compounds
HMDB0243892	Yes	NA	Yes	188.179	C03203	188.047	1-Hydroxy-2-naphthoic acid	6844	NA	Naphthalenes	Naphthalenecarboxylic acids	Aromatic homopolycyclic compounds	Naphthalenecarboxylic acids and derivatives	Benzenoids
HMDB0000273	Yes	NA	Yes	242.229	C00214	242.09	Thymidine	5789	HMDB00273	Pyrimidine nucleosides	Pyrimidine 2'-deoxyribonucleosides	Aromatic heteromonocyclic compounds	Pyrimidine 2'-deoxyribonucleosides	Nucleosides, nucleotides, and analogues
HMDB0001856	Yes	NA	Yes	154.121	C00230	154.027	Protocatechuic acid	72	HMDB01856	Benzene and substituted derivatives	Hydroxybenzoic acid derivatives	Aromatic homomonocyclic compounds	Benzoic acids and derivatives	Benzenoids
HMDB0006557	Yes	NA	Yes	589.342	C00498	589.082	ADP-glucose	16500	HMDB0012186||HMDB0062621||HMDB06557||HMDB12186||HMDB62621	Purine nucleotides	Purine nucleotide sugars	Aromatic heteropolycyclic compounds	Purine nucleotide sugars	Nucleosides, nucleotides, and analogues
HMDB0011621	Yes	NA	Yes	205.21	NA	205.074	Cinnamoylglycine	709625	HMDB11621	Carboxylic acids and derivatives	N-acyl-alpha amino acids	Aromatic homomonocyclic compounds	Amino acids, peptides, and analogues	Organic acids and derivatives
HMDB0003157	Yes	NA	Yes	175.143	C03139	175.059	Guanidinosuccinic acid	439918	HMDB03157	Carboxylic acids and derivatives	Aspartic acid and derivatives	Aliphatic acyclic compounds	Amino acids, peptides, and analogues	Organic acids and derivatives
HMDB0004827	Yes	NA	Yes	143.184	C10172	143.095	Proline betaine	115244	HMDB04827	Carboxylic acids and derivatives	Proline and derivatives	Aliphatic heteromonocyclic compounds	Amino acids, peptides, and analogues	Organic acids and derivatives
HMDB0001120	Yes	NA	Yes	246.092	C00235	246.006	Dimethylallylpyrophosphate	647	HMDB0002101||HMDB01120||HMDB02101	Prenol lipids	Isoprenoid phosphates	Aliphatic acyclic compounds	Isoprenoid phosphates	Lipids and lipid-like molecules
HMDB0060484	Yes	NA	Yes	203.194	C00331	203.058	Indolepyruvate	803	HMDB60484	Indoles and derivatives	Indolyl carboxylic acids and derivatives	Aromatic heteropolycyclic compounds	Indolyl carboxylic acids and derivatives	Organoheterocyclic compounds
HMDB0001409	Yes	NA	Yes	308.182	C00365	308.041	dUMP	65063	HMDB01409	Pyrimidine nucleotides	Pyrimidine 2'-deoxyribonucleoside monophosphates	Aromatic heteromonocyclic compounds	Pyrimidine deoxyribonucleotides	Nucleosides, nucleotides, and analogues
HMDB0001476	Yes	NA	Yes	153.135	C00632	153.043	3-Hydroxyanthranilic acid	86	HMDB01476	Benzene and substituted derivatives	Hydroxybenzoic acid derivatives	Aromatic homomonocyclic compounds	Benzoic acids and derivatives	Benzenoids
HMDB0000960	Yes	NA	Yes	427.201	C00361	427.029	dGDP	439220	HMDB00960	Cinnamic acids and derivatives	Hydroxycinnamic acids	Aromatic homomonocyclic compounds	Hydroxycinnamic acids and derivatives	Phenylpropanoids and polyketides
HMDB0000760	Yes	NA	Yes	408.571	NA	408.288	Hyocholic acid	131750324	HMDB00760	Steroids and steroid derivatives	Trihydroxy bile acids, alcohols and derivatives	Aliphatic homopolycyclic compounds	Bile acids, alcohols and derivatives	Lipids and lipid-like molecules
HMDB0000761	Yes	NA	Yes	376.573	C03990	376.298	Lithocholic acid	9903	HMDB00761	Steroids and steroid derivatives	Monohydroxy bile acids, alcohols and derivatives	Aliphatic homopolycyclic compounds	Bile acids, alcohols and derivatives	Lipids and lipid-like molecules
HMDB0001490	Yes	NA	Yes	184.189	C05594	184.074	Vanylglycol	NA	HMDB0002909||HMDB0006775||HMDB01490||HMDB02909||HMDB06775	Phenols	Methoxyphenols	Aromatic homomonocyclic compounds	Methoxyphenols	Benzenoids
HMDB0062121	Yes	NA	Yes	196.2	NA	196.074	Dihydroferulic acid	14340	HMDB62121	Phenylpropanoic acids	Phenylpropanoic acids	Aromatic homomonocyclic compounds	NA	Phenylpropanoids and polyketides
HMDB0001067	Yes	NA	Yes	304.255	C12270	304.091	N-Acetylaspartylglutamic acid	188803	HMDB01067	Carboxylic acids and derivatives	Dipeptides	Aliphatic acyclic compounds	Amino acids, peptides, and analogues	Organic acids and derivatives
HMDB0000082	Yes	NA	Yes	483.156	C00063	482.985	Cytidine triphosphate	6176	HMDB00082	Organooxygen compounds	Pentose phosphates	Aromatic heteromonocyclic compounds	Carbohydrates and carbohydrate conjugates	Organic oxygen compounds
HMDB0033592	Yes	NA	Yes	177.221	C08265	177.046	(R)C(S)S-Alliin	121922	HMDB33592	Carboxylic acids and derivatives	Alpha amino acids	Aliphatic acyclic compounds	Amino acids, peptides, and analogues	Organic acids and derivatives
HMDB0000152	Yes	NA	Yes	154.121	C00628	154.027	Gentisic acid	3469	HMDB00152	Benzene and substituted derivatives	Hydroxybenzoic acid derivatives	Aromatic homomonocyclic compounds	Benzoic acids and derivatives	Benzenoids
HMDB0001440	Yes	NA	Yes	507.181	C00286	506.996	dGTP	65103	HMDB01440	Purine nucleotides	Purine 2'-deoxyribonucleoside triphosphates	Aromatic heteropolycyclic compounds	Purine deoxyribonucleotides	Nucleosides, nucleotides, and analogues
HMDB0000715	Yes	NA	Yes	189.167	C01717	189.043	Kynurenic acid	3845	HMDB00715	Quinolines and derivatives	Quinoline carboxylic acids	Aromatic heteropolycyclic compounds	Quinoline carboxylic acids	Organoheterocyclic compounds
HMDB0001870	Yes	NA	Yes	122.123	C00539	122.037	Benzoic acid	243	HMDB01870	Benzene and substituted derivatives	Benzoic acids	Aromatic homomonocyclic compounds	Benzoic acids and derivatives	Benzenoids
HMDB0000687	Yes	NA	Yes	131.173	C00123	131.095	L-Leucine	6106	HMDB00687	Carboxylic acids and derivatives	Leucine and derivatives	Aliphatic acyclic compounds	Amino acids, peptides, and analogues	Organic acids and derivatives
HMDB0000056	Yes	NA	Yes	89.0932	C00099	89.0477	beta-Alanine	239	HMDB00056	Carboxylic acids and derivatives	Beta amino acids and derivatives	Aliphatic acyclic compounds	Amino acids, peptides, and analogues	Organic acids and derivatives
HMDB0250981	Yes	NA	Yes	100.117	C02240	100.052	delta-Valerolactone	10953	NA	Lactones	Delta valerolactones	Aliphatic heteromonocyclic compounds	Delta valerolactones	Organoheterocyclic compounds
HMDB0000097	Yes	NA	Yes	104.171	C00114	104.108	Choline	305	HMDB00097	Organonitrogen compounds	Cholines	Aliphatic acyclic compounds	Quaternary ammonium salts	Organic nitrogen compounds
HMDB0000738	Yes	NA	Yes	117.148	C00463	117.058	Indole	798	HMDB00738	Indoles and derivatives	Indoles	Aromatic heteropolycyclic compounds	Indoles	Organoheterocyclic compounds
HMDB0037834	Yes	NA	Yes	211.344	NA	211.194	Ethyl menthane carboxamide	62907	HMDB37834	Prenol lipids	Menthane monoterpenoids	Aliphatic homomonocyclic compounds	Monoterpenoids	Lipids and lipid-like molecules
HMDB0244840	Yes	NA	Yes	130.143	NA	130.063	2H-Pyran-2-one, tetrahydro-4-hydroxy-4-methyl-, (R)-	10428	NA	Lactones	Delta valerolactones	Aliphatic heteromonocyclic compounds	Delta valerolactones	Organoheterocyclic compounds
HMDB0031407	Yes	NA	Yes	84.1164	C00557	84.0575	Cyclopentanone	8452	HMDB31407	Organooxygen compounds	Cyclic ketones	Aliphatic homomonocyclic compounds	Carbonyl compounds	Organic oxygen compounds
HMDB0002434	Yes	NA	Yes	110.111	C00530	110.037	Hydroquinone	785	HMDB02434	Phenols	Hydroquinones	Aromatic homomonocyclic compounds	Benzenediols	Benzenoids
HMDB0000564	Yes	NA	NA	734.039	C00157	733.562	PC(16:0/16:0)	452110	HMDB0000804||HMDB0005250||HMDB0007968||HMDB00564||HMDB00804||HMDB05250||HMDB07968	Glycerophospholipids	Phosphatidylcholines	Aliphatic acyclic compounds	Glycerophosphocholines	Lipids and lipid-like molecules
HMDB0000722	Yes	NA	Yes	483.71	C02592	483.302	Lithocholyltaurine	439763	HMDB00722	Steroids and steroid derivatives	Taurinated bile acids and derivatives	Aliphatic homopolycyclic compounds	Bile acids, alcohols and derivatives	Lipids and lipid-like molecules
HMDB0006216	Yes	NA	Yes	286.452	C00899	286.23	11-cis-Retinol	5280382	HMDB0003439||HMDB03439||HMDB06216	Prenol lipids	Retinoids	Aliphatic homomonocyclic compounds	Retinoids	Lipids and lipid-like molecules
HMDB0001310	Yes	NA	Yes	89.0932	C00133	89.0477	D-Alanine	71080	HMDB01310	Carboxylic acids and derivatives	Alanine and derivatives	Aliphatic acyclic compounds	Amino acids, peptides, and analogues	Organic acids and derivatives
HMDB0004080	Yes	NA	Yes	347.535	C11695	347.282	Anandamide	5281969	HMDB04080	Organonitrogen compounds	N-acylethanolamines	Aliphatic acyclic compounds	Amines	Organic nitrogen compounds
HMDB0000925	Yes	NA	Yes	75.1097	C01104	75.0684	Trimethylamine N-oxide	1145	HMDB00925	Organonitrogen compounds	Trialkyl amine oxides	Aliphatic acyclic compounds	Aminoxides	Organic nitrogen compounds
HMDB0000030	Yes	NA	Yes	244.311	C00120	244.088	Biotin	171548	HMDB00030	Biotin and derivatives	Biotin and derivatives	Aliphatic heteropolycyclic compounds	NA	Organoheterocyclic compounds
HMDB0240650	Yes	NA	Yes	142.156	C06231	142.074	Ectoine	NA	NA	Carboxylic acids and derivatives	L-alpha-amino acids	Aliphatic heteromonocyclic compounds	Amino acids, peptides, and analogues	Organic acids and derivatives
HMDB0000699	Yes	NA	Yes	137.159	C02918	137.071	1-Methylnicotinamide	457	HMDB00699	Pyridines and derivatives	Nicotinamides	Aromatic heteromonocyclic compounds	Pyridinecarboxylic acids and derivatives	Organoheterocyclic compounds
HMDB0000921	Yes	NA	Yes	384.638	C00599	384.339	Cholestenone	91477	HMDB00921	Steroids and steroid derivatives	Cholesterols and derivatives	Aliphatic homopolycyclic compounds	Cholestane steroids	Lipids and lipid-like molecules
HMDB0012089	Yes	NA	Yes	731.081	C00550	730.599	SM(d18:0/18:1(9Z))	44260139	HMDB12089	Sphingolipids	Phosphosphingolipids	Aliphatic acyclic compounds	Phosphosphingolipids	Lipids and lipid-like molecules
HMDB0003331	Yes	NA	Yes	281.268	C02494	281.112	1-Methyladenosine	27476	HMDB03331	Purine nucleosides	Purine nucleosides	Aromatic heteropolycyclic compounds	NA	Nucleosides, nucleotides, and analogues
HMDB0013130	Yes	NA	Yes	276.308	NA	276.144	Glutarylcarnitine	53481699	HMDB0062587||HMDB13130||HMDB62587	Fatty Acyls	Acyl carnitines	Aliphatic acyclic compounds	Fatty acid esters	Lipids and lipid-like molecules
HMDB0255868	Yes	NA	Yes	219.192	NA	219.074	O-Succinyl-L-homoserine	954	NA	Carboxylic acids and derivatives	Alpha amino acids	Aliphatic acyclic compounds	Amino acids, peptides, and analogues	Organic acids and derivatives
HMDB0008923	Yes	NA	Yes	691.972	NA	691.515	PE(16:0/16:0)	445468	HMDB0005317||HMDB05317||HMDB08923	Glycerophospholipids	Phosphatidylethanolamines	Aliphatic acyclic compounds	Glycerophosphoethanolamines	Lipids and lipid-like molecules
HMDB0000244	Yes	NA	Yes	376.364	C00255	376.138	Riboflavin	493570	HMDB00244	Pteridines and derivatives	Flavins	Aromatic heteropolycyclic compounds	Alloxazines and isoalloxazines	Organoheterocyclic compounds
HMDB0061918	Yes	NA	Yes	133.147	C12312	133.053	1,3-Dihydro-(2H)-indol-2-one	321710	HMDB61918	Indoles and derivatives	Indolines	Aromatic heteropolycyclic compounds	Indolines	Organoheterocyclic compounds
HMDB0002064	Yes	NA	Yes	130.188	C02714	130.111	N-Acetylputrescine	122356	HMDB0060268||HMDB02064||HMDB60268	Carboximidic acids and derivatives	Carboximidic acids	Aliphatic acyclic compounds	Carboximidic acids	Organic acids and derivatives
HMDB0002108	Yes	NA	Yes	135.18	NA	135.035	Methylcysteine	24417	HMDB02108	Carboxylic acids and derivatives	Cysteine and derivatives	Aliphatic acyclic compounds	Amino acids, peptides, and analogues	Organic acids and derivatives
HMDB0001104	Yes	NA	Yes	220.223	C01239	220.106	N-Acetyl-b-glucosaminylamine	439454	HMDB0011755||HMDB01104||HMDB11755	Organooxygen compounds	Hexoses	Aliphatic heteromonocyclic compounds	Carbohydrates and carbohydrate conjugates	Organic oxygen compounds
HMDB0244070	Yes	NA	Yes	565.729	NA	565.374	1,2-Didecanoyl-sn-glycero-3-phosphocholine	166886	NA	Glycerophospholipids	Phosphatidylcholines	Aliphatic acyclic compounds	Glycerophosphocholines	Lipids and lipid-like molecules
HMDB0000229	Yes	NA	Yes	335.227	C00455	335.064	Nicotinamide ribotide	14181	HMDB00229||HMDB0059645||HMDB59645	Pyridine nucleotides	Nicotinamide nucleotides	Aromatic heteromonocyclic compounds	Nicotinamide nucleotides	Nucleosides, nucleotides, and analogues
HMDB0001488	Yes	NA	Yes	123.109	C00253	123.032	Nicotinic acid	938	HMDB01488	Pyridines and derivatives	Pyridinecarboxylic acids	Aromatic heteromonocyclic compounds	Pyridinecarboxylic acids and derivatives	Organoheterocyclic compounds
HMDB0003447	Yes	NA	Yes	161.2	C00955	161.084	Tryptophol	10685	HMDB03447	Indoles and derivatives	3-alkylindoles	Aromatic heteropolycyclic compounds	Indoles	Organoheterocyclic compounds
HMDB0012308	Yes	NA	Yes	152.147	C00755	152.047	Vanillin	1183	HMDB12308	Phenols	Methoxyphenols	Aromatic homomonocyclic compounds	Methoxyphenols	Benzenoids
HMDB0001190	Yes	NA	Yes	159.185	C00637	159.068	Indoleacetaldehyde	800	HMDB01190	Indoles and derivatives	3-alkylindoles	Aromatic heteropolycyclic compounds	Indoles	Organoheterocyclic compounds
HMDB0034276	Yes	NA	Yes	210.277	NA	210.137	L,L-Cyclo(leucylprolyl)	7074739	HMDB34276	Carboxylic acids and derivatives	Alpha amino acids and derivatives	Aliphatic heteropolycyclic compounds	Amino acids, peptides, and analogues	Organic acids and derivatives
HMDB0003152	Yes	NA	Yes	136.151	NA	136.064	N-Methylnicotinamide	64950	HMDB03152	Pyridines and derivatives	Nicotinamides	Aromatic heteromonocyclic compounds	Pyridinecarboxylic acids and derivatives	Organoheterocyclic compounds
HMDB0257047	Yes	NA	Yes	173.171	C06414	173.048	Quinoline-4-carboxylic acid	NA	NA	Quinolines and derivatives	Quinoline carboxylic acids	Aromatic heteropolycyclic compounds	Quinoline carboxylic acids	Organoheterocyclic compounds
HMDB0001934	Yes	NA	Yes	162.232	C00745	162.116	Nicotine	89594	HMDB0001001||HMDB0005069||HMDB0013119||HMDB0013120||HMDB0013135||HMDB0013323||HMDB0013644||HMDB0013661||HMDB0013666||HMDB0013673||HMDB0013697||HMDB0014330||HMDB01001||HMDB01934||HMDB05069||HMDB13119||HMDB13120||HMDB13135||HMDB13323||HMDB13644||HMDB13661||HMDB13666||HMDB13673||HMDB13697||HMDB14330	Pyridines and derivatives	Pyrrolidinylpyridines	Aromatic heteromonocyclic compounds	Pyrrolidinylpyridines	Organoheterocyclic compounds
HMDB0003701	Yes	NA	Yes	146.189	C03114	146.084	Dimethylbenzimidazole	675	HMDB03701	Benzimidazoles	Benzimidazoles	Aromatic heteropolycyclic compounds	NA	Organoheterocyclic compounds
HMDB0304942	Yes	NA	Yes	153.137	C12107	153.043	3-Amino-5-hydroxybenzoic acid	127115	NA	Benzene and substituted derivatives	Hydroxybenzoic acid derivatives	Aromatic homomonocyclic compounds	Benzoic acids and derivatives	Benzenoids
HMDB0001522	Yes	NA	Yes	73.0971	C02294	73.064	Methylguanidine	10111	HMDB01522	Organonitrogen compounds	Guanidines	Aliphatic acyclic compounds	Guanidines	Organic nitrogen compounds
HMDB0002658	Yes	NA	Yes	139.109	C01020	139.027	6-Hydroxynicotinic acid	72924	HMDB02658	Pyridines and derivatives	Pyridinecarboxylic acids	Aromatic heteromonocyclic compounds	Pyridinecarboxylic acids and derivatives	Organoheterocyclic compounds
HMDB0035196	Yes	NA	Yes	182.221	C09209	182.084	Harman	5281404	HMDB35196	Harmala alkaloids	Harmala alkaloids	Aromatic heteropolycyclic compounds	NA	Alkaloids and derivatives
HMDB0001366	Yes	NA	Yes	120.112	C15587	120.044	Purine	1044	HMDB01366	Imidazopyrimidines	Purines and purine derivatives	Aromatic heteropolycyclic compounds	Purines and purine derivatives	Organoheterocyclic compounds
HMDB0031526	Yes	NA	Yes	86.1323	C02223	86.0732	(¬±)-2-Methylbutanal	7284	HMDB31526	Organooxygen compounds	Short-chain aldehydes	Aliphatic acyclic compounds	Carbonyl compounds	Organic oxygen compounds
HMDB0000138	Yes	NA	Yes	465.623	C01921	465.309	Glycocholic acid	10140	HMDB00138||HMDB0032596||HMDB31818||HMDB32596	Steroids and steroid derivatives	Glycinated bile acids and derivatives	Aliphatic homopolycyclic compounds	Bile acids, alcohols and derivatives	Lipids and lipid-like molecules
HMDB0000054	Yes	NA	Yes	584.662	C00486	584.263	Bilirubin	5280352	HMDB00054	Tetrapyrroles and derivatives	Bilirubins	Aromatic heteromonocyclic compounds	Bilirubins	Organoheterocyclic compounds
HMDB0032985	Yes	NA	Yes	143.207	C04294	143.04	5-(2-Hydroxyethyl)-4-methylthiazole	1136	HMDB32985	Azoles	4,5-disubstituted thiazoles	Aromatic heteromonocyclic compounds	Thiazoles	Organoheterocyclic compounds
