# Supplementary material for: A machine learning framework for classifying lipids in untargeted metabolomics using mass-to-charge ratios and retention times
Source: Metabolomics. 2025 Oct 18;21(6):151. doi: 10.1007/s11306-025-02343-y (PMC12535499; doi:10.1007/s11306-025-02343-y)
Supplement: Supplementary file 8 — Supplementary file8 (XLSX 17 KB) [file 11306_2025_2343_MOESM8_ESM.xlsx]

## Sheet: Sheet1
Characteristic	Discovery set			Validation set,
	Overall,	Training set,	Testing set,	N = 582
	N = 294	N = 220	N = 74
Mass/Charge ratio, Median (Range)	174 (73, 613)	174 (73, 613)	175 (73, 608)	191 (71, 786)
Gradient concentration, Median (Range)	36 (25, 69)	36 (25, 69)	37 (25, 69)	34 (25, 66)
Is lipids, n (%)
Lipid	67 (23%)	50 (23%)	17 (23%)	132 (23%)
Non-lipid	227 (77%)	170 (77%)	57 (77%)	450 (77%)
Average molecular weight, Median (Range)	175 (72, 613)	175 (72, 613)	175 (74, 607)	193 (72, 786)
Unknown	6	6	0	8
Taxonomy super class, n (%)
Organic acids and derivatives	107 (37%)	79 (37%)	28 (38%)	176 (31%)
Lipids and lipid-like molecules	68 (24%)	50 (23%)	18 (24%)	132 (23%)
Organic oxygen compounds	33 (11%)	24 (11%)	9 (12%)	59 (10%)
Organoheterocyclic compounds	33 (11%)	28 (13%)	5 (6.8%)	69 (12%)
Nucleosides, nucleotides, and analogues	31 (11%)	20 (9.3%)	11 (15%)	75 (13%)
Benzenoids	9 (3.1%)	8 (3.7%)	1 (1.4%)	39 (6.8%)
Organic nitrogen compounds	4 (1.4%)	3 (1.4%)	1 (1.4%)	7 (1.2%)
Alkaloids and derivatives	2 (0.7%)	1 (0.5%)	1 (1.4%)	3 (0.5%)
Phenylpropanoids and polyketides	1 (0.3%)	1 (0.5%)	0 (0%)	13 (2.3%)
Lignans, neolignans and related compounds	0 (0%)	0 (0%)	0 (0%)	1 (0.2%)
Unknown	6	6	0	8
Taxonomy molecular framework, n (%)
Aliphatic acyclic compounds	160 (56%)	118 (55%)	42 (57%)	251 (44%)
Aromatic heteromonocyclic compounds	36 (13%)	24 (11%)	12 (16%)	74 (13%)
Aliphatic heteromonocyclic compounds	34 (12%)	26 (12%)	8 (11%)	53 (9.2%)
Aromatic heteropolycyclic compounds	31 (11%)	25 (12%)	6 (8.1%)	83 (14%)
Aromatic homomonocyclic compounds	16 (5.6%)	12 (5.6%)	4 (5.4%)	66 (11%)
Aliphatic homomonocyclic compounds	9 (3.1%)	7 (3.3%)	2 (2.7%)	13 (2.3%)
Aliphatic heteropolycyclic compounds	1 (0.3%)	1 (0.5%)	0 (0%)	2 (0.3%)
Aliphatic homopolycyclic compounds	1 (0.3%)	1 (0.5%)	0 (0%)	27 (4.7%)
Aromatic homopolycyclic compounds	0 (0%)	0 (0%)	0 (0%)	5 (0.9%)
Unknown	6	6	0	8
Taxonomy sub class, n (%)
Amino acids, peptides, and analogues	78 (29%)	57 (28%)	21 (30%)	125 (23%)
Fatty acids and conjugates	40 (15%)	23 (11%)	17 (25%)	60 (11%)
Carbohydrates and carbohydrate conjugates	23 (8.5%)	18 (8.9%)	5 (7.2%)	47 (8.7%)
Fatty acid esters	17 (6.3%)	16 (7.9%)	1 (1.4%)	22 (4.1%)
Pyrimidines and pyrimidine derivatives	8 (2.9%)	6 (3.0%)	2 (2.9%)	7 (1.3%)
Purines and purine derivatives	7 (2.6%)	6 (3.0%)	1 (1.4%)	12 (2.2%)
Alcohols and polyols	6 (2.2%)	2 (1.0%)	4 (5.8%)	6 (1.1%)
Purine ribonucleotides	6 (2.2%)	4 (2.0%)	2 (2.9%)	14 (2.6%)
Dicarboxylic acids and derivatives	5 (1.8%)	4 (2.0%)	1 (1.4%)	4 (0.7%)
Lineolic acids and derivatives	5 (1.8%)	5 (2.5%)	0 (0%)	5 (0.9%)
Benzoic acids and derivatives	4 (1.5%)	3 (1.5%)	1 (1.4%)	15 (2.8%)
Carbonyl compounds	4 (1.5%)	4 (2.0%)	0 (0%)	5 (0.9%)
Hybrid peptides	4 (1.5%)	2 (1.0%)	2 (2.9%)	4 (0.7%)
Pyrimidine ribonucleotides	4 (1.5%)	3 (1.5%)	1 (1.4%)	13 (2.4%)
Glycerophosphates	3 (1.1%)	3 (1.5%)	0 (0%)	2 (0.4%)
Imidazoles	3 (1.1%)	3 (1.5%)	0 (0%)	6 (1.1%)
Indolyl carboxylic acids and derivatives	3 (1.1%)	3 (1.5%)	0 (0%)	6 (1.1%)
Phosphate esters	3 (1.1%)	3 (1.5%)	0 (0%)	4 (0.7%)
Pyrimidine 2’-deoxyribonucleosides	3 (1.1%)	1 (0.5%)	2 (2.9%)	4 (0.7%)
Pyrimidine nucleotide sugars	3 (1.1%)	2 (1.0%)	1 (1.4%)	4 (0.7%)
Quaternary ammonium salts	3 (1.1%)	3 (1.5%)	0 (0%)	2 (0.4%)
Alpha hydroxy acids and derivatives	2 (0.7%)	2 (1.0%)	0 (0%)	2 (0.4%)
Beta-keto acids and derivatives	2 (0.7%)	2 (1.0%)	0 (0%)	4 (0.7%)
Cyclic purine nucleotides	2 (0.7%)	1 (0.5%)	1 (1.4%)	2 (0.4%)
Gamma butyrolactones	2 (0.7%)	1 (0.5%)	1 (1.4%)	4 (0.7%)
Medium-chain hydroxy acids and derivatives	2 (0.7%)	1 (0.5%)	1 (1.4%)	5 (0.9%)
Organosulfonic acids and derivatives	2 (0.7%)	1 (0.5%)	1 (1.4%)	2 (0.4%)
Phenylpyruvic acid derivatives	2 (0.7%)	2 (1.0%)	0 (0%)	2 (0.4%)
Pterins and derivatives	2 (0.7%)	2 (1.0%)	0 (0%)	3 (0.6%)
Pyridine carboxaldehydes	2 (0.7%)	1 (0.5%)	1 (1.4%)	0 (0%)
Pyridinecarboxylic acids and derivatives	2 (0.7%)	2 (1.0%)	0 (0%)	7 (1.3%)
Pyridoxines	2 (0.7%)	2 (1.0%)	0 (0%)	1 (0.2%)
Retinoids	2 (0.7%)	2 (1.0%)	0 (0%)	3 (0.6%)
Sulfinic acids	2 (0.7%)	2 (1.0%)	0 (0%)	2 (0.4%)
1-hydroxy-4-unsubstituted benzenoids	1 (0.4%)	1 (0.5%)	0 (0%)	1 (0.2%)
Amines	1 (0.4%)	0 (0%)	1 (1.4%)	3 (0.6%)
Arylsulfates	1 (0.4%)	1 (0.5%)	0 (0%)	3 (0.6%)
Beta hydroxy acids and derivatives	1 (0.4%)	0 (0%)	1 (1.4%)	2 (0.4%)
Carboxylic acids	1 (0.4%)	0 (0%)	1 (1.4%)	4 (0.7%)
Gamma-keto acids and derivatives	1 (0.4%)	1 (0.5%)	0 (0%)	0 (0%)
Hydroxysteroids	1 (0.4%)	1 (0.5%)	0 (0%)	5 (0.9%)
Isosorbides	1 (0.4%)	1 (0.5%)	0 (0%)	0 (0%)
Lipoamides	1 (0.4%)	1 (0.5%)	0 (0%)	1 (0.2%)
Medium-chain keto acids and derivatives	1 (0.4%)	1 (0.5%)	0 (0%)	3 (0.6%)
Methoxyphenols	1 (0.4%)	1 (0.5%)	0 (0%)	4 (0.7%)
Pyrimidine deoxyribonucleotides	1 (0.4%)	1 (0.5%)	0 (0%)	4 (0.7%)
Short-chain keto acids and derivatives	1 (0.4%)	1 (0.5%)	0 (0%)	1 (0.2%)
Ureas	1 (0.4%)	1 (0.5%)	0 (0%)	2 (0.4%)
Unknown	22	17	5	44
Bile acids, alcohols and derivatives	0 (0%)	0 (0%)	0 (0%)	17 (3.2%)
Benzenediols	0 (0%)	0 (0%)	0 (0%)	5 (0.9%)
Hydroxycinnamic acids and derivatives	0 (0%)	0 (0%)	0 (0%)	5 (0.9%)
Estrane steroids	0 (0%)	0 (0%)	0 (0%)	4 (0.7%)
Purine nucleotide sugars	0 (0%)	0 (0%)	0 (0%)	4 (0.7%)
Carboximidic acids	0 (0%)	0 (0%)	0 (0%)	3 (0.6%)
Indoles	0 (0%)	0 (0%)	0 (0%)	3 (0.6%)
Monoradylglycerols	0 (0%)	0 (0%)	0 (0%)	3 (0.6%)
Purine deoxyribonucleotides	0 (0%)	0 (0%)	0 (0%)	3 (0.6%)
1-benzopyrans	0 (0%)	0 (0%)	0 (0%)	2 (0.4%)
1-ribosyl-imidazolecarboxamides	0 (0%)	0 (0%)	0 (0%)	2 (0.4%)
5’-deoxy-5’-thionucleosides	0 (0%)	0 (0%)	0 (0%)	2 (0.4%)
Alloxazines and isoalloxazines	0 (0%)	0 (0%)	0 (0%)	2 (0.4%)
Benzyl alcohols	0 (0%)	0 (0%)	0 (0%)	2 (0.4%)
Carboxylic acid derivatives	0 (0%)	0 (0%)	0 (0%)	2 (0.4%)
Delta valerolactones	0 (0%)	0 (0%)	0 (0%)	2 (0.4%)
Hydropyridines	0 (0%)	0 (0%)	0 (0%)	2 (0.4%)
Isoflav-2-enes	0 (0%)	0 (0%)	0 (0%)	2 (0.4%)
Phenylacetaldehydes	0 (0%)	0 (0%)	0 (0%)	2 (0.4%)
Phenylacetic acids	0 (0%)	0 (0%)	0 (0%)	2 (0.4%)
Pregnane steroids	0 (0%)	0 (0%)	0 (0%)	2 (0.4%)
Quinoline carboxylic acids	0 (0%)	0 (0%)	0 (0%)	2 (0.4%)
Sulfated steroids	0 (0%)	0 (0%)	0 (0%)	2 (0.4%)
Tricarboxylic acids and derivatives	0 (0%)	0 (0%)	0 (0%)	2 (0.4%)
Tryptamines and derivatives	0 (0%)	0 (0%)	0 (0%)	2 (0.4%)
Acrylic acids and derivatives	0 (0%)	0 (0%)	0 (0%)	1 (0.2%)
Aminoxides	0 (0%)	0 (0%)	0 (0%)	1 (0.2%)
Bilirubins	0 (0%)	0 (0%)	0 (0%)	1 (0.2%)
Cholestane steroids	0 (0%)	0 (0%)	0 (0%)	1 (0.2%)
Ethers	0 (0%)	0 (0%)	0 (0%)	1 (0.2%)
Furoic acid and derivatives	0 (0%)	0 (0%)	0 (0%)	1 (0.2%)
Glycerophosphocholines	0 (0%)	0 (0%)	0 (0%)	1 (0.2%)
Glycerophosphoethanolamines	0 (0%)	0 (0%)	0 (0%)	1 (0.2%)
Guanidines	0 (0%)	0 (0%)	0 (0%)	1 (0.2%)
Indolines	0 (0%)	0 (0%)	0 (0%)	1 (0.2%)
Isoflavans	0 (0%)	0 (0%)	0 (0%)	1 (0.2%)
Isoprenoid phosphates	0 (0%)	0 (0%)	0 (0%)	1 (0.2%)
Monoterpenoids	0 (0%)	0 (0%)	0 (0%)	1 (0.2%)
Naphthalenecarboxylic acids and derivatives	0 (0%)	0 (0%)	0 (0%)	1 (0.2%)
Nicotinamide nucleotides	0 (0%)	0 (0%)	0 (0%)	1 (0.2%)
Phosphosphingolipids	0 (0%)	0 (0%)	0 (0%)	1 (0.2%)
Pyrrolidinylpyridines	0 (0%)	0 (0%)	0 (0%)	1 (0.2%)
Quinone and hydroquinone lipids	0 (0%)	0 (0%)	0 (0%)	1 (0.2%)
Short-chain hydroxy acids and derivatives	0 (0%)	0 (0%)	0 (0%)	1 (0.2%)
Tetrahydrofuran lignans	0 (0%)	0 (0%)	0 (0%)	1 (0.2%)
Thiazoles	0 (0%)	0 (0%)	0 (0%)	1 (0.2%)
Tyrosols and derivatives	0 (0%)	0 (0%)	0 (0%)	1 (0.2%)
Taxonomy class, n (%)
Carboxylic acids and derivatives	84 (29%)	61 (29%)	23 (32%)	138 (24%)
Fatty Acyls	62 (22%)	44 (21%)	18 (25%)	87 (15%)
Organooxygen compounds	33 (12%)	24 (11%)	9 (12%)	59 (10%)
Diazines	8 (2.8%)	6 (2.8%)	2 (2.7%)	7 (1.2%)
Purine nucleotides	8 (2.8%)	5 (2.3%)	3 (4.1%)	23 (4.0%)
Pyrimidine nucleotides	8 (2.8%)	6 (2.8%)	2 (2.7%)	21 (3.7%)
Benzene and substituted derivatives	7 (2.4%)	6 (2.8%)	1 (1.4%)	26 (4.5%)
Imidazopyrimidines	7 (2.4%)	6 (2.8%)	1 (1.4%)	12 (2.1%)
Purine nucleosides	7 (2.4%)	5 (2.3%)	2 (2.7%)	9 (1.6%)
Pyrimidine nucleosides	7 (2.4%)	3 (1.4%)	4 (5.5%)	10 (1.7%)
Pyridines and derivatives	6 (2.1%)	5 (2.3%)	1 (1.4%)	11 (1.9%)
Hydroxy acids and derivatives	5 (1.7%)	3 (1.4%)	2 (2.7%)	10 (1.7%)
Keto acids and derivatives	5 (1.7%)	5 (2.3%)	0 (0%)	8 (1.4%)
Organonitrogen compounds	4 (1.4%)	3 (1.4%)	1 (1.4%)	7 (1.2%)
Peptidomimetics	4 (1.4%)	2 (0.9%)	2 (2.7%)	4 (0.7%)
Azoles	3 (1.0%)	3 (1.4%)	0 (0%)	7 (1.2%)
Glycerophospholipids	3 (1.0%)	3 (1.4%)	0 (0%)	4 (0.7%)
Indoles and derivatives	3 (1.0%)	3 (1.4%)	0 (0%)	12 (2.1%)
Organic phosphoric acids and derivatives	3 (1.0%)	3 (1.4%)	0 (0%)	4 (0.7%)
Lactones	2 (0.7%)	1 (0.5%)	1 (1.4%)	6 (1.0%)
Organic sulfonic acids and derivatives	2 (0.7%)	1 (0.5%)	1 (1.4%)	2 (0.3%)
Phenols	2 (0.7%)	2 (0.9%)	0 (0%)	11 (1.9%)
Prenol lipids	2 (0.7%)	2 (0.9%)	0 (0%)	6 (1.0%)
Pteridines and derivatives	2 (0.7%)	2 (0.9%)	0 (0%)	5 (0.9%)
Sulfinic acids and derivatives	2 (0.7%)	2 (0.9%)	0 (0%)	2 (0.3%)
5’-deoxyribonucleosides	1 (0.3%)	1 (0.5%)	0 (0%)	3 (0.5%)
Dithiolanes	1 (0.3%)	1 (0.5%)	0 (0%)	1 (0.2%)
Furofurans	1 (0.3%)	1 (0.5%)	0 (0%)	0 (0%)
Organic carbonic acids and derivatives	1 (0.3%)	1 (0.5%)	0 (0%)	2 (0.3%)
Organic sulfuric acids and derivatives	1 (0.3%)	1 (0.5%)	0 (0%)	3 (0.5%)
Phenylpropanoic acids	1 (0.3%)	1 (0.5%)	0 (0%)	5 (0.9%)
Steroids and steroid derivatives	1 (0.3%)	1 (0.5%)	0 (0%)	31 (5.4%)
Cinnamic acids and derivatives	0 (0%)	0 (0%)	0 (0%)	5 (0.9%)
Carboximidic acids and derivatives	0 (0%)	0 (0%)	0 (0%)	3 (0.5%)
Glycerolipids	0 (0%)	0 (0%)	0 (0%)	3 (0.5%)
Isoflavonoids	0 (0%)	0 (0%)	0 (0%)	3 (0.5%)
(5’->5’)-dinucleotides	0 (0%)	0 (0%)	0 (0%)	2 (0.3%)
Benzopyrans	0 (0%)	0 (0%)	0 (0%)	2 (0.3%)
Flavin nucleotides	0 (0%)	0 (0%)	0 (0%)	2 (0.3%)
Imidazole ribonucleosides and ribonucleotides	0 (0%)	0 (0%)	0 (0%)	2 (0.3%)
Nucleoside and nucleotide analogues	0 (0%)	0 (0%)	0 (0%)	2 (0.3%)
Quinolines and derivatives	0 (0%)	0 (0%)	0 (0%)	2 (0.3%)
Benzimidazoles	0 (0%)	0 (0%)	0 (0%)	1 (0.2%)
Biotin and derivatives	0 (0%)	0 (0%)	0 (0%)	1 (0.2%)
Furanoid lignans	0 (0%)	0 (0%)	0 (0%)	1 (0.2%)
Furans	0 (0%)	0 (0%)	0 (0%)	1 (0.2%)
Harmala alkaloids	0 (0%)	0 (0%)	0 (0%)	1 (0.2%)
Naphthalenes	0 (0%)	0 (0%)	0 (0%)	1 (0.2%)
Phenol esters	0 (0%)	0 (0%)	0 (0%)	1 (0.2%)
Pyridine nucleotides	0 (0%)	0 (0%)	0 (0%)	1 (0.2%)
Sphingolipids	0 (0%)	0 (0%)	0 (0%)	1 (0.2%)
Tetrapyrroles and derivatives	0 (0%)	0 (0%)	0 (0%)	1 (0.2%)
Unknown	8	7	1	10
