# Supplementary material for: A machine learning framework for classifying lipids in untargeted metabolomics using mass-to-charge ratios and retention times
Source: Metabolomics. 2025 Oct 18;21(6):151. doi: 10.1007/s11306-025-02343-y (PMC12535499; doi:10.1007/s11306-025-02343-y)
Supplement: Supplementary file 9 — Supplementary file9 (XLSX 11 KB) [file 11306_2025_2343_MOESM9_ESM.xlsx]

## Sheet: Sheet1
Models	Hyperparameters	Value
Random Forest	Mtry	1
	Trees	768
	Min n	8
Decision Tree	Cost/complexity parameter (Cp)	0.019
	Tree depth	11
	Min n	25
Trimmed Decision Tree	Cost/complexity parameter (Cp)	2.843e-07
	Tree depth	2
	Min n	2
Boosted Trees	Trees	880
	Tree depth	12
	Min n	9
	Learn rate	0.002
	Loss reduction	0.007
	Sample size	0.588
KNN	Neighbors	8
	Weight function	inv
Elasticnet	Penalty	5.37e-09
	Mixture	0.103
Lasso regression	Penalty	1.046e-10
	Mixture	1
Ridge regression	Penalty	1.046e-10
	Mixture	0
SVM	Cost	13.866
	RBF sigma	0.003
	Margin	0.121
Naive Bayes	Smoothness	1.484
	Laplace correction	2.644
Mtry = number of predictors that will be randomly sampled at each split when creating the tree models.
Trees = number of trees contained in the ensemble.
Min n = minimum number of data points in a node that are required for the node to be split further.
Tree depth = maximum depth of the tree.
Learn rate = rate at which the boosting algorithm adapts from iteration-to-iteration (shrinkage parameter)
Loss reduction = number for the reduction in the loss function required to split further
Sample size = number of data that is exposed to the fitting routine.
Weight function = type of kernel function used to weight distances between samples.
Cost = cost of predicting a sample within or on the wrong side of the margin.
RBF sigma = number for radial basis function.
Margin = number for the epsilon in the SVM insensitive loss function.
