# Supplementary material for: A machine learning framework for classifying lipids in untargeted metabolomics using mass-to-charge ratios and retention times
Source: Metabolomics. 2025 Oct 18;21(6):151. doi: 10.1007/s11306-025-02343-y (PMC12535499; doi:10.1007/s11306-025-02343-y)
Supplement: Supplementary file 10 — Supplementary file10 (XLSX 11 KB) [file 11306_2025_2343_MOESM10_ESM.xlsx]

## Sheet: Sheet1
Models	Performance Metrics	Testing	Training
		Performance	Performance	SD (Performance)
Random Forest	Accuracy	0.838	0.886	0.016
	ROC AUC	0.782	0.916	0.023
	PR AUC (No)	0.92	0.97	0.033
	PR AUC (Yes)	0.619	0.587	0.024
Decision Tree	Accuracy	0.865	0.895	0.015
	ROC AUC	0.771	0.824	0.037
	PR AUC (No)	0.936	0.914	0.099
	PR AUC (Yes)	0.511	0.541	0.051
KNN	Accuracy	0.811	0.882	0.022
	ROC AUC	0.809	0.903	0.025
	PR AUC (No)	0.935	0.968	0.028
	PR AUC (Yes)	0.595	0.583	0.026
Elasticnet	Accuracy	0.838	0.877	0.015
	ROC AUC	0.692	0.842	0.029
	PR AUC (No)	0.849	0.942	0.042
	PR AUC (Yes)	0.643	0.613	0.027
Lasso regression	Accuracy	0.838	0.877	0.015
	ROC AUC	0.691	0.842	0.029
	PR AUC (No)	0.849	0.942	0.042
	PR AUC (Yes)	0.643	0.613	0.027
Ridge regression	Accuracy	0.851	0.868	0.016
	ROC AUC	0.69	0.842	0.03
	PR AUC (No)	0.848	0.942	0.042
	PR AUC (Yes)	0.644	0.613	0.029
Trimmed Decision Tree	Accuracy	0.865	0.868	0.018
	ROC AUC	0.727	0.745	0.035
	PR AUC (No)	0.929	0.934	0.026
	PR AUC (Yes)	0.443	0.471	0.097
Boosted Trees	Accuracy	0.824	0.877	0.019
	ROC AUC	0.673	0.833	0.031
	PR AUC (No)	0.848	0.929	0.05
	PR AUC (Yes)	0.649	0.614	0.03
SVM	Accuracy	0.851	0.864	0.015
	ROC AUC	0.672	0.845	0.029
	PR AUC (No)	0.837	0.942	0.042
	PR AUC (Yes)	0.651	0.613	0.028
Naive Bayes	Accuracy	0.797	0.868	0.017
	ROC AUC	0.686	0.835	0.032
	PR AUC (No)	0.863	0.939	0.041
	PR AUC (Yes)	0.646	0.615	0.041
