# Supplementary material for: A machine learning framework for classifying lipids in untargeted metabolomics using mass-to-charge ratios and retention times
Source: Metabolomics. 2025 Oct 18;21(6):151. doi: 10.1007/s11306-025-02343-y (PMC12535499; doi:10.1007/s11306-025-02343-y)
Supplement: Supplementary file 11 — Supplementary file11 (XLSX 10 KB) [file 11306_2025_2343_MOESM11_ESM.xlsx]

## Sheet: Sheet1
model	final_rank	rank_sum	accuracy	rank_accuracy	roc_auc	rank_rocauc	pr_auc_No	rank_prauc_no	pr_auc_Yes	rank_prauc_yes
Random Forest	1	11	0.949153	2	0.986216	1	0.992777	1	0.429819	7
Boosted Trees	2	12	0.949153	2	0.977444	2	0.987854	2	0.430729	6
Naive Bayes	3	13	0.949153	2	0.974937	3	0.986129	3	0.431661	5
SVM	4	16.5	0.915254	4.5	0.962406	4	0.977252	4	0.434606	4
KNN	5	22.5	0.915254	4.5	0.948622	5	0.97248	5	0.408721	8
Elasticnet	7	27	0.881356	7.5	0.922306	8.5	0.934015	9.5	0.443335	1.5
Lasso regression	7	27	0.881356	7.5	0.922306	8.5	0.934015	9.5	0.443335	1.5
Ridge regression	7	27	0.864407	10	0.932331	6	0.940577	8	0.440799	3
Decision Tree	9	30.5	0.881356	7.5	0.931078	7	0.969109	6	0.402074	10
Trimmed Decision Tree	10	33.5	0.881356	7.5	0.887218	10	0.945544	7	0.407794	9
